# Supplementary material for: Wheat Rhizosphere Metagenome Reveals Newfound Potential Soil Zn-Mobilizing Bacteria Contributing to Cultivars’ Variation in Grain Zn Concentration
Source: Front Microbiol. 2021 Jun 23;12:689855. doi: 10.3389/fmicb.2021.689855 (PMC8261137; doi:10.3389/fmicb.2021.689855)
Supplement: Supplementary file 2 [file Table_2.XLSX]

## Sheet: Sheet1
Supplementary Table S2: Taxonomy and function annotation of the gene set.
Database	Category	Description	Number of annotated genes	Percentage (%)
Gene set	Whole	average length of nonredundant genes 490 bp	86919970	100
NCBI Taxonomy	Kingdom	Archaea, Bacteria, Eukaryota, Viruses	72920856	83.8942
	Phylum	84 phyla	68851706	79.2128
	Class	206 classes	54008960	62.1364
	Order	483 orders	46428496	53.4152
	Family	1023 families	42238460	48.5947
	Genus	3912 genera	38274056	44.0337
	Species	13254 species	17999038	20.7076
eggNOG COG category	A	RNA processing and modification	25330	0.0291417
	B	Chromatin structure and dynamics	39131	0.0450196
	C	Energy production and conversion	5795332	6.66743
	D	Cell cycle control, cell division, chromosome partitioning	818867	0.942093
	E	Amino acid transport and metabolism	7205285	8.28956
	F	Nucleotide transport and metabolism	1671119	1.9226
	G	Carbohydrate transport and metabolism	5398339	6.2107
	H	Coenzyme transport and metabolism	2869594	3.30142
	I	Lipid transport and metabolism	3367838	3.87464
	J	Translation, ribosomal structure and biogenesis	2937245	3.37925
	K	Transcription	4819672	5.54495
	L	Replication, recombination and repair	4784047	5.50397
	M	Cell wall/membrane/envelope biogenesis	5003527	5.75648
	N	Cell motility	898932	1.03421
	O	Posttranslational modification, protein turnover, chaperones	2589093	2.97871
	P	Inorganic ion transport and metabolism	4563184	5.24987
	Q	Secondary metabolites biosynthesis, transport and catabolism	3090414	3.55547
	R	General function prediction only	0	0
	S	Function unknown	12246672	14.0896
	T	Signal transduction mechanisms	5052638	5.81298
	U	Intracellular trafficking, secretion, and vesicular transport	1891907	2.17661
	V	Defense mechanisms	2146980	2.47007
	W	Extracellular structures	24394	0.0280649
	X	Mobilome: prophages, transposons	0	0
	Y	Nuclear structure	757	0.000870916
	Z	Cytoskeleton	63099	0.0725944
KEGG BRITE	ko03000	Transcription factors	1071425	1.23266
	ko03009	Ribosome biogenesis	940194	1.08168
	ko03011	Ribosome	483484	0.55624
	ko03012	Translation factors	384638	0.44252
	ko03016	Transfer RNA biogenesis	1627974	1.87296
	ko03019	Messenger RNA biogenesis	548815	0.631403
	ko03021	Transcription machinery	962757	1.10764
	ko03029	Mitochondrial biogenesis	1033976	1.18957
	ko03032	DNA replication proteins	873698	1.00518
	ko03036	Chromosome and associated proteins	999438	1.14984
	ko03041	Spliceosome	4715	0.00542453
	ko03051	Proteasome	52218	0.060076
	ko03110	Chaperones and folding catalysts	973770	1.12031
	ko03400	DNA repair and recombination proteins	2556234	2.94091
	ko04121	Ubiquitin system	12188	0.0140221
	ko04131	Membrane trafficking	253092	0.291178
	ko01000	Enzymes	29606883	34.0622
	ko00194	Photosynthesis proteins	164500	0.189255
	ko00199	Cytochrome P450	16940	0.0194892
	ko01001	Protein kinases	1033538	1.18907
	ko01002	Peptidases and inhibitors	2409205	2.77175
	ko01003	Glycosyltransferases	649524	0.747267
	ko01004	Lipid biosynthesis proteins	696988	0.801873
	ko01005	Lipopolysaccharide biosynthesis proteins	545140	0.627175
	ko01006	Prenyltransferases	144643	0.166409
	ko01007	Amino acid related enzymes	1167291	1.34295
	ko01008	Polyketide biosynthesis proteins	126636	0.145693
	ko01009	Protein phosphatases and associated proteins	115871	0.133308
	ko01011	Peptidoglycan biosynthesis and degradation proteins	1056275	1.21523
	ko02000	Transporters	7359118	8.46654
	ko00535	Proteoglycans	186	0.00021399
	ko00536	Glycosaminoglycan binding proteins	70654	0.0812863
	ko00537	Glycosylphosphatidylinositol (GPI)-anchored proteins	95791	0.110206
	ko01504	Antimicrobial resistance genes	441125	0.507507
	ko02022	Two-component system	1004523	1.15569
	ko02035	Bacterial motility proteins	1127424	1.29708
	ko02042	Bacterial toxins	121121	0.139348
	ko02044	Secretion system	1414744	1.62764
	ko02048	Prokaryotic defense system	532727	0.612894
	ko03200	Viral proteins	117	0.000134607
	ko03310	Nuclear receptors	99	0.000113898
	ko04030	G protein-coupled receptors	440	0.000506213
	ko04031	GTP-binding proteins	650	0.000747814
	ko04040	Ion channels	1051	0.00120916
	ko04050	Cytokine receptors	213	0.000245053
	ko04052	Cytokines and growth factors	20	2.30097e-05
	ko04054	Pattern recognition receptors	0	0
	ko04090	CD molecules	62566	0.0719812
	ko04091	Lectins	1343	0.0015451
	ko04147	Exosome	1698252	1.95381
	ko04515	Cell adhesion molecules	2964	0.00341003
	ko04812	Cytoskeleton proteins	186616	0.214699
