# Supplementary material for: Wheat Rhizosphere Metagenome Reveals Newfound Potential Soil Zn-Mobilizing Bacteria Contributing to Cultivars’ Variation in Grain Zn Concentration
Source: Front Microbiol. 2021 Jun 23;12:689855. doi: 10.3389/fmicb.2021.689855 (PMC8261137; doi:10.3389/fmicb.2021.689855)
Supplement: Supplementary file 3 [file Table_3.XLSX]

## Sheet: species
Supplementary Table S3: Summary of the soil Zn-mobilizing microbes in published literature.
Innoculated microbes	Host plant	Growth condition	Effect	Mechanism	Median relative abundance in HZn (%) a	Median relative abundance in LZn (%) a	BH adjusted P-value b	Median relative abundance in Rhizo (%) a	Median relative abundance in Soil (%) a	BH adjusted P-value b	Reference
Acinetobacter AX	Oryza sativa L.	pot experiment with low Zn soil	increase dry matter, yield, productive tillers, panicles, Zn uptake and grain methionine concentration, and decrease the ratio of phytate to Zn	solubilize Zn, produce IAA (auxin, indoleacetic acid)	0.017658	0.0175895	0.742255	0.017658	0.019093	0.0521868	Vaid, S. K., et al. (2015). Journal of Soil Science and Plant Nutrition 14(4): 889-910.
Acinetobacter BC	Oryza sativa L.	pot experiment with low Zn soil	increase dry matter, yield, productive tillers, panicles, Zn uptake and grain methionine concentration, and decrease the ratio of phytate to Zn	solubilize Zn, produce IAA							Vaid, S. K., et al. (2015). Journal of Soil Science and Plant Nutrition 14(4): 889-910.
Arthrobacter sp. DS-179	Triticum aestivum L.	pot experiment	improve root morphology, increase grain Zn content, enhance Zn translocation from root to shoot	colonize endosphere	0.8189	0.843768	0.599312	0.828059	0.365182	0.000346401	Singh, D., et al. (2017). Plant and Soil 416(1): 107-116.
Arthrobacter sp. DS-179	Triticum aestivum L.	solution cluture	increase root and shoot Fe and Zn concentration, promote Fe and Zn translocation	colonize endosphere and change root anatomical structure, produce siderophore, increase organic acid exudation (citric acid, succinic acid and acetic acid), up-regulate the experission of Zn transporters (TaZIPs)							Singh, D., et al. (2018). Journal of Plant Growth Regulation 37(1): 174-182.
Arthrobacter sp. DS-179	Triticum aestivum L.	pot and field experiment	increase grain yield and biomass, plant Zn and Fe uptake, grain Zn and Fe concentration, and decrease grain phytate content	produce siderophore							Singh, D., et al. (2018). Annals of Microbiology 68(12): 815-833.
Azospirillum brasilense	Cucumis sativus L.	nutrient solution culture	increase Fe uptake	acidify rhizosphere, reduce ferric iron, increase the experission of Fe-chelate reductase (CsFRO) and PM H+-ATPase (CsHA1)	0.0245615	0.026474	0.728616	0.0254175	0.038781	0.000635041	Pii, Y., et al. (2016). Environmental and Experimental Botany 130: 216-225.
Azospirillum lipoferum	Oryza sativa L.	field study	increase rice growth and yield, root and grain Zn content, Zn movement from root to shoot and from husk to grain	plant growth promoting rhizobacteria	0.009267	0.009591	0.687454	0.0094115	0.013786	0.00491149	Sharma, A., et al. (2015). Journal of Plant Nutrition 38(3): 456-472.
Azotobacter chroococcum W5	Solanum lycopersicum L. and Triticum aestivum L.	agar seed germination	alleviate the stress of excess ZnO	form globular biofilm-like structures, produce extracellular mucilage	0.0030945	0.003256	0.937522	0.003158	0.0031535	0.787939	Boddupalli, A., et al. (2017). Folia Microbiologica 62(3): 253-262.
Bacillus anthracis DBU-1	Glycine max L. and Triticum turgidum L. subsp. durum	soil microcosm experiment	increase grain yield, Zn concentration and assimilation	solubilize insoluble Zn compounds	0.0002465	0.000225	0.847582	0.0002305	0.0001995	0.0711673	Khande, R., et al. (2017). Rhizosphere 4: 126-138.
Bacillus anthracis KHKD-1	Glycine max L. and Triticum turgidum L. subsp. durum	soil microcosm experiment	increase grain yield, Zn concentration and assimilation	solubilize insoluble Zn compounds							Khande, R., et al. (2017). Rhizosphere 4: 126-138.
Bacillus anthracis MUKD-1	Glycine max L. and Triticum turgidum L. subsp. durum	soil microcosm experiment	increase grain yield, Zn concentration and assimilation	solubilize insoluble Zn compounds							Khande, R., et al. (2017). Rhizosphere 4: 126-138.
Bacillus anthracis THB-2	Glycine max L. and Triticum turgidum L. subsp. durum	soil microcosm experiment	increase grain yield, Zn concentration and assimilation	solubilize insoluble Zn compounds							Khande, R., et al. (2017). Rhizosphere 4: 126-138.
Bacillus cereus BBU-5	Glycine max L. and Triticum turgidum L. subsp. durum	soil microcosm experiment	increase grain yield, Zn concentration and assimilation	solubilize insoluble Zn compounds	0.005024	0.004951	0.860433	0.004963	0.004319	0.00491149	Khande, R., et al. (2017). Rhizosphere 4: 126-138.
Bacillus cereus BHKD-6	Glycine max L. and Triticum turgidum L. subsp. durum	soil microcosm experiment	increase grain yield, Zn concentration and assimilation	solubilize insoluble Zn compounds							Khande, R., et al. (2017). Rhizosphere 4: 126-138.
Bacillus cereus DBU-5	Glycine max L. and Triticum turgidum L. subsp. durum	soil microcosm experiment	increase grain yield, Zn concentration and assimilation	solubilize insoluble Zn compounds							Khande, R., et al. (2017). Rhizosphere 4: 126-138.
Bacillus cereus KBY-1	Glycine max L. and Triticum turgidum L. subsp. durum	soil microcosm experiment	increase grain yield, Zn concentration and assimilation	solubilize insoluble Zn compounds							Khande, R., et al. (2017). Rhizosphere 4: 126-138.
Bacillus cereus KBY-5	Glycine max L. and Triticum turgidum L. subsp. durum	soil microcosm experiment	increase grain yield, Zn concentration and assimilation	solubilize insoluble Zn compounds							Khande, R., et al. (2017). Rhizosphere 4: 126-138.
Bacillus cereus KHKD-4	Glycine max L. and Triticum turgidum L. subsp. durum	soil microcosm experiment	increase grain yield, Zn concentration and assimilation	solubilize insoluble Zn compounds							Khande, R., et al. (2017). Rhizosphere 4: 126-138.
Bacillus cereus KKH-1	Glycine max L. and Triticum turgidum L. subsp. durum	soil microcosm experiment	increase grain yield, Zn concentration and assimilation	solubilize insoluble Zn compounds							Khande, R., et al. (2017). Rhizosphere 4: 126-138.
Bacillus cereus KKI-8	Glycine max L. and Triticum turgidum L. subsp. durum	soil microcosm experiment	increase grain yield, Zn concentration and assimilation	solubilize insoluble Zn compounds							Khande, R., et al. (2017). Rhizosphere 4: 126-138.
Bacillus cereus KKS-2	Glycine max L. and Triticum turgidum L. subsp. durum	soil microcosm experiment	increase grain yield, Zn concentration and assimilation	solubilize insoluble Zn compounds							Khande, R., et al. (2017). Rhizosphere 4: 126-138.
Bacillus cereus KMR-5	Glycine max L. and Triticum turgidum L. subsp. durum	soil microcosm experiment	increase grain yield, Zn concentration and assimilation	solubilize insoluble Zn compounds							Khande, R., et al. (2017). Rhizosphere 4: 126-138.
Bacillus cereus MUKD-2	Glycine max L. and Triticum turgidum L. subsp. durum	soil microcosm experiment	increase grain yield, Zn concentration and assimilation	solubilize insoluble Zn compounds							Khande, R., et al. (2017). Rhizosphere 4: 126-138.
Bacillus cereus MUKD-4	Glycine max L. and Triticum turgidum L. subsp. durum	soil microcosm experiment	increase grain yield, Zn concentration and assimilation	solubilize insoluble Zn compounds							Khande, R., et al. (2017). Rhizosphere 4: 126-138.
Bacillus subtilis subsp. inaquosorum KKI-4	Glycine max L. and Triticum turgidum L. subsp. durum	soil microcosm experiment	increase grain yield, Zn concentration and assimilation	solubilize insoluble Zn compounds	0.0006435	0.0006485	0.947487	0.0006485	0.0009855	0.000635041	Khande, R., et al. (2017). Rhizosphere 4: 126-138.
Bacillus tequilensis JUKD-5	Glycine max L. and Triticum turgidum L. subsp. durum	soil microcosm experiment	increase grain yield, Zn concentration and assimilation	solubilize insoluble Zn compounds	2.85e-05	2.9e-05	0.984434	2.85e-05	2.75e-05	0.703078	Khande, R., et al. (2017). Rhizosphere 4: 126-138.
Bacillus thuringiensis JUKD-2	Glycine max L. and Triticum turgidum L. subsp. durum	soil microcosm experiment	increase grain yield, Zn concentration and assimilation	solubilize insoluble Zn compounds	0.0014285	0.001191	0.456576	0.0012575	0.001223	0.776652	Khande, R., et al. (2017). Rhizosphere 4: 126-138.
Bacillus thuringiensis KKI-6	Glycine max L. and Triticum turgidum L. subsp. durum	soil microcosm experiment	increase grain yield, Zn concentration and assimilation	solubilize insoluble Zn compounds							Khande, R., et al. (2017). Rhizosphere 4: 126-138.
Bacillus aryabhattai MDSR11	Glycine max L. and Triticum turgidum L. subsp. durum	soil microcosm experiment	decrease soil pH, organically complexed and calcium carbonate bound Zn and increase exchangeable and sesquioxide bound Zn, plant biomass, seed Zn concentration	produce IAA, siderophore, ammonia, and organic acid, and increase dehydrogenase, β-glucosidase, microbial respiration and microbial biomass-C	0.0001615	0.000187	0.527706	0.0001825	0.0002325	0.050111	Ramesh, A., et al. (2014). Applied Soil Ecology 73: 87-96.
Bacillus aryabhattai MDSR14	Glycine max L. and Triticum turgidum L. subsp. durum	soil microcosm experiment	decrease soil pH, organically complexed and calcium carbonate bound Zn and increase exchangeable and sesquioxide bound Zn, plant biomass, seed Zn concentration	produce IAA, siderophore, ammonia, and organic acid, and increase dehydrogenase, β-glucosidase, microbial respiration and microbial biomass-C							Ramesh, A., et al. (2014). Applied Soil Ecology 73: 87-96.
Bacillus aryabhattai MDSR7	Glycine max L. and Triticum turgidum L. subsp. durum	soil microcosm experiment	decrease soil pH, organically complexed and calcium carbonate bound Zn and increase exchangeable and sesquioxide bound Zn, plant biomass, seed Zn concentration	produce IAA, siderophore, ammonia, and organic acid, and increase dehydrogenase, β-glucosidase, microbial respiration and microbial biomass-C							Ramesh, A., et al. (2014). Applied Soil Ecology 73: 87-96.
Bacillus aryabhattai S10	Zea mays L.	autoclaved sand culture	improve growth, shoot and root length and biomass	solubilize ZnO and P, produce IAA, protease, catalase, starch hydrolase, oxidase, cellulase, urease, lipase, chitinase, and release HCN (hydrogen cyanide), ammonia, siderophore, exopolysaccharide, and utilize citrate							Mumtaz, M. Z., et al. (2017). Microbiological Research 202: 51-60.
Bacillus aryabhattai ZM31	Zea mays L.	autoclaved sand culture	improve growth, shoot and root length and biomass	solubilize ZnO and P, produce IAA, protease, catalase, starch hydrolase, oxidase, cellulase, urease, lipase, chitinase, and release HCN, ammonia, siderophore, exopolysaccharide, and utilize citrate							Mumtaz, M. Z., et al. (2017). Microbiological Research 202: 51-60.
Bacillus megaterium BHU1	Triticum aestivum L.	pot and field experiments	increase plant height, grain yield, straw biomass, grain Fe, Mn, Cu, Zn concentrations	fix N, solubize soil P, produce siderophore	0.0013135	0.001401	0.0668685	0.0013745	0.001976	0.00491149	Kumar, A., et al. (2014). Biocatalysis and Agricultural Biotechnology 3(4): 121-128.
Bacillus safensis FO-36b	Helianthus annuus L.	pot experiment with contaminated soil	decrease rhizosphere exchangeable Pb and Zn, plant Pb and Zn uptake	change microbial community and respiration, increase dissolved organic carbon, passivate Pb and Zn	0.000137	0.0001515	0.833468	0.0001445	0.000197	0.0217713	Mousavi, S. M., et al. (2018). Ecotoxicology and Environmental Safety 147: 206-216.
Bacillus subtilis DS-178	Triticum aestivum L.	pot experiment	improve root morphology, increase grain Zn content, enhance Zn translocation from root to shoot	colonize endosphere	0.0006435	0.0006485	0.947487	0.0006485	0.0009855	0.000635041	Singh, D., et al. (2017). Plant and Soil 416(1): 107-116.
Bacillus subtilis DS-178	Triticum aestivum L.	pot and field experiment	increase grain yield and biomass, plant Zn and Fe uptake, grain Zn and Fe concentration, and decrease grain phytate content	produce siderophore							Singh, D., et al. (2018). Annals of Microbiology 68(12): 815-833.
Bacillus subtilis Vitalin SP-11	Triticum aestivum L.	rhizobox experiment	increase shoot length, root surface area and dry weight, Zn uptake, and decrease rhizosphere and rhizoplane soil pH	biofertilizer and biocontrol agent							Akter, Z., et al. (2015). Journal of Plant Nutrition 38(4): 596-608.
Bacillus subtilis ZM63	Zea mays L.	autoclaved sand culture	improve growth, shoot and root length and biomass	solubilize ZnO and P, produce IAA, protease, catalase, starch hydrolase, oxidase, cellulase, urease, lipase, chitinase, and release HCN, ammonia, siderophore, exopolysaccharide, and utilize citrate							Mumtaz, M. Z., et al. (2017). Microbiological Research 202: 51-60.
Bacillus sp. ZM20	Zea mays L.	autoclaved sand culture	improve growth, shoot and root length and biomass	solubilize ZnO and P, produce IAA, protease, catalase, starch hydrolase, oxidase, cellulase, urease, lipase, chitinase, and release HCN, ammonia, siderophore, exopolysaccharide, and utilize citrate	0.10038	0.104914	0.560224	0.102085	0.134765	0.000346401	Mumtaz, M. Z., et al. (2017). Microbiological Research 202: 51-60.
Bacillus ZSB H-103	Triticum aestivum L.	pot experiment	decrease medium pH, increase biomass and grain Zn concentration	solubilize ZnO and ZnCO3, produce IAA, ACC (1-aminocyclopropane 1-carboxylicacid) -deaminase							Javed, H., et al. (2018). International Journal of Agriculture and Biology 20(3): 547-553.
Bacillus ZSB H-107	Triticum aestivum L.	pot experiment	decrease medium pH, increase biomass and grain Zn concentration	solubilize ZnO and ZnCO3, produce IAA, ACC-deaminase							Javed, H., et al. (2018). International Journal of Agriculture and Biology 20(3): 547-553.
Bacillus ZSB H-112	Triticum aestivum L.	pot experiment	decrease medium pH, increase biomass and grain Zn concentration	solubilize ZnO and ZnCO3, produce IAA, ACC-deaminase							Javed, H., et al. (2018). International Journal of Agriculture and Biology 20(3): 547-553.
Bacillus ZSB H-84	Triticum aestivum L.	pot experiment	decrease medium pH, increase biomass and grain Zn concentration	solubilize ZnO and ZnCO3, produce IAA, ACC-deaminase							Javed, H., et al. (2018). International Journal of Agriculture and Biology 20(3): 547-553.
Bacillus ZSB H-92	Triticum aestivum L.	pot experiment	decrease medium pH, increase biomass and grain Zn concentration	solubilize ZnO and ZnCO3, produce IAA, ACC-deaminase							Javed, H., et al. (2018). International Journal of Agriculture and Biology 20(3): 547-553.
Bacillus ZSB H-98	Triticum aestivum L.	pot experiment	decrease medium pH, increase biomass and grain Zn concentration	solubilize ZnO and ZnCO3, produce IAA, ACC-deaminase							Javed, H., et al. (2018). International Journal of Agriculture and Biology 20(3): 547-553.
Burkholderia cepacia	Oryza sativa L.	agar seedling culture	promote growth, grain Zn biofortification	solubize ZnO and ZnCO3, P and K, acidify medium, utilize ACC, produce exopolysaccharide	0.0027575	0.0026615	0.388618	0.00273	0.003253	0.00491149	Gontia-Mishra, I., et al. (2017). Rhizosphere 3: 185-190.
Burkholderia AB	Oryza sativa L.	pot experiment with low Zn soil	increase dry matter, yield, productive tillers, panicles, Zn uptake and grain methionine concentration, and decrease the ratio of phytate to Zn	solubilize Zn, produce IAA	0.102435	0.099969	0.599312	0.101084	0.117991	0.000346401	Vaid, S. K., et al. (2015). Journal of Soil Science and Plant Nutrition 14(4): 889-910.
Burkholderia sp. SaMR10	Oryza sativa L.	hydroponics and soil culture	improve root morphology and plant growth, increase root and shoot Zn concentration, grain yield and Zn concentration, and rhizosphere soil DTPA-Zn	colonize endosphere							Wang, Y. Y., et al. (2014). Journal of Agricultural and Food Chemistry 62(8): 1783-1791.
Burkholderia sp. SaMR12	Oryza sativa L.	hydroponics and soil culture	improve root morphology and plant growth, increase root and shoot Zn concentration, grain yield and Zn concentration, and rhizosphere soil DTPA-Zn	colonize endosphere							Wang, Y. Y., et al. (2014). Journal of Agricultural and Food Chemistry 62(8): 1783-1791.
Enterobacter cancerogenus	Thlaspi caerulescens	autoclaved soil	increase shoot Zn concentration and Zn uptake and soil water-solubile Zn	mobilize soil Zn	0.000138	0.0001435	0.96748	0.000141	0.0001565	0.189949	Whiting, S. N., et al. (2001). Environmental Science & Technology 35(15): 3144-3150.
Enterobacter ludwigii	Triticum aestivum L.	pot experiment with autoclaved soil and excess Zn addition	improve phytosynthetic pigments, increase plant Zn content, proline, soluble sugar, protein, and decrease malondialdehyde (MDA)	produce ACC deaminase, indole-3-acetic acid, solubize P, increase unsaturated fatty acids in membrane	0.000144	0.000137	0.906152	0.000139	0.000184	0.0432686	Singh, R. P., et al. (2018). Ecological Engineering 116: 163-173.
Enterobacter sp. BHU5	Triticum aestivum L.	pot and field experiments	increase plant height, grain yield, straw biomass, grain Fe, Mn, Cu, Zn concentrations	fix N, produce siderophore, HCN and IAA	0.005096	0.0050245	0.868625	0.005082	0.005696	0.000346401	Kumar, A., et al. (2014). Biocatalysis and Agricultural Biotechnology 3(4): 121-128.
Enterobacter sp. SaCS20	Oryza sativa L.	hydroponics and soil culture	improve root morphology and plant growth, increase root and shoot Zn concentration, grain yield and Zn concentration, and rhizosphere soil DTPA-Zn	colonize endosphere							Wang, Y. Y., et al. (2014). Journal of Agricultural and Food Chemistry 62(8): 1783-1791.
Enterococcus hirae DS-163	Triticum aestivum L.	pot and field experiment	increase grain yield and biomass, plant Zn and Fe uptake, grain Zn and Fe concentration, and decrease grain phytate content	produce siderophore	0.0005895	0.0005865	0.957244	0.0005895	0.0008945	0.00491149	Singh, D., et al. (2018). Annals of Microbiology 68(12): 815-833.
Glomus etunicatum	Oryza sativa L.	pot experiment with low Zn soil	increase plant biomass and Zn uptake	form mycorrhiza to absorb Zn from soil	0.000724	0.001261	0.239638	0.0007795	0.0003785	0.000346401	Gao, X. P., et al. (2007). Plant and Soil 290(1-2): 283-291.
Glomus intraradices	Oryza sativa L.	sand culture with deficient or sufficient P or Zn	increase plant P or Zn uptake under sufficient P or Zn	form mycorrhiza to absorb Zn from soil							Hajiboland, R., et al. (2009). Plant Soil and Environment 55(3): 93-100.
Glomus microcarpum Tul. & Tul.	Linum usitatissimum L.	irradiated soil	increase P and Zn uptake	form mycorrhiza to absorb Zn from soil							Thompson, J. P. (1994). Soil Biology & Biochemistry 26(9): 1133-1143.
Glomus microcarpum Tul. & Tul.	Linum usitatissimum L.	irradiated soil	increase P and Zn uptake	form mycorrhiza to absorb Zn from soil							Thompson, J. P. (1994). Soil Biology & Biochemistry 26(9): 1133-1143.
Glomus mosseae	Oryza sativa L.	pot experiment with low Zn soil	increase plant biomass and Zn uptake	form mycorrhiza to absorb Zn from soil							Gao, X. P., et al. (2007). Plant and Soil 290(1-2): 283-291.
Glomus mosseae	Oryza sativa L.	sand culture with deficient or sufficient P or Zn	increase plant P or Zn uptake under sufficient P or Zn	form mycorrhiza to absorb Zn from soil							Hajiboland, R., et al. (2009). Plant Soil and Environment 55(3): 93-100.
Glomus mosseae (Nicol. & Gerd.) Gerd. & Trappe	Linum usitatissimum L.	irradiated soil	increase P and Zn uptake	form mycorrhiza to absorb Zn from soil							Thompson, J. P. (1994). Soil Biology & Biochemistry 26(9): 1133-1143.
Klebsiella pneumoniae	Oryza sativa L.	agar seedling culture	promote growth, grain Zn biofortification	solubize ZnO and ZnCO3, P and K, acidify medium, utilize ACC, produce exopolysaccharide	0.008377	0.0087315	0.744613	0.008472	0.0092425	0.00491149	Gontia-Mishra, I., et al. (2017). Rhizosphere 3: 185-190.
Microbacterium saperdae	Thlaspi caerulescens	autoclaved soil	increase shoot Zn concentration and Zn uptake and soil water-solubile Zn	mobilize soil Zn	0.0008765	0.0007005	0.398854	0.0007905	0.000647	0.0255412	Whiting, S. N., et al. (2001). Environmental Science & Technology 35(15): 3144-3150.
Micrococcus yunnanensis YIM 65004	Brassica napus L. and Zea mays L.	pot experiment	increase P and Zn uptake	produce siderophore	1.1e-05	1.65e-05	0.728616	1.2e-05	1.4e-05	0.618678	Ghavami, N., et al. (2016). Communications in Soil Science & Plant Analysis 47(12): 1517-1527.
Pseudarthrobacter chlorophenolicus BHU3	Triticum aestivum L.	pot and field experiments	increase plant height, grain yield, straw biomass, grain Fe, Mn, Cu, Zn concentrations	fix N, solubize soil P, produce HCN and IAA	0.0033615	0.0033275	0.96748	0.0033275	0.0012395	0.000635041	Kumar, A., et al. (2014). Biocatalysis and Agricultural Biotechnology 3(4): 121-128.
Pseudarthrobacter sulfonivorans DS-68	Triticum aestivum L.	solution cluture	increase root and shoot Fe and Zn concentration, promote Fe and Zn translocation	colonize endosphere and change root anatomical structure, produce siderophore, increase organic acid exudation (citric acid, succinic acid and acetic acid), up-regulate the experission of Zn transporters (TaZIPs)	0.0065185	0.0072295	0.92116	0.0069205	0.0018005	0.000635041	Singh, D., et al. (2018). Journal of Plant Growth Regulation 37(1): 174-182.
Pseudarthrobacter sulfonivorans DS-68	Triticum aestivum L.	pot and field experiment	increase grain yield and biomass, plant Zn and Fe uptake, grain Zn and Fe concentration, and decrease grain phytate content	produce siderophore							Singh, D., et al. (2018). Annals of Microbiology 68(12): 815-833.
Pseudomonas aeruginosa	Oryza sativa L.	agar seedling culture	promote growth, grain Zn biofortification	solubize ZnO and ZnCO3, P and K, acidify medium, utilize ACC, produce exopolysaccharide	0.012983	0.0131155	0.96748	0.013027	0.0147715	0.000635041	Gontia-Mishra, I., et al. (2017). Rhizosphere 3: 185-190.
Pseudomonas fluorescens	Oryza sativa L.	field study	increase rice growth and yield, root and grain Zn content, Zn movement from root to shoot and from husk to grain	plant growth promoting rhizobacteria	0.018459	0.0138465	0.0533834	0.0160145	0.011018	0.000635041	Sharma, A., et al. (2015). Journal of Plant Nutrition 38(3): 456-472.
Pseudomonas fluorescens p.f.169	Helianthus annuus L.	pot experiment with contaminated soil	decrease rhizosphere exchangeable Pb and Zn, plant Pb and Zn uptake	change microbial community and respiration, increase dissolved organic carbon, passivate Pb and Zn							Mousavi, S. M., et al. (2018). Ecotoxicology and Environmental Safety 147: 206-216.
Pseudomonas fluorescens strain Psd	Triticum aestivum L.	pot experiment with low Zn soil	increase growth and biomass, grain Zn content	solubilize Zn in ore-tailings, increase activities of soil enzymies							Sirohi, G., et al. (2015). Journal of Soil Science and Plant Nutrition 15(1): 202-216.
Pseudomonas monteilii	Thlaspi caerulescens	autoclaved soil	increase shoot Zn concentration and Zn uptake and soil water-solubile Zn	mobilize soil Zn	0.0007815	0.0007355	0.613866	0.00076	0.0009735	0.00491149	Whiting, S. N., et al. (2001). Environmental Science & Technology 35(15): 3144-3150.
Pseudomonas putida	Oryza sativa L.	field study	increase rice growth and yield, root and grain Zn content, Zn movement from root to shoot and from husk to grain	plant growth promoting rhizobacteria	0.004732	0.004449	0.141917	0.004583	0.0049625	0.104796	Sharma, A., et al. (2015). Journal of Plant Nutrition 38(3): 456-472.
Pseudomonas putida 27	Solanum lycopersicum L. and Triticum aestivum L.	agar seed germination	alleviate the stress of excess ZnO	form globular biofilm-like structures, produce extracellular mucilage							Boddupalli, A., et al. (2017). Folia Microbiologica 62(3): 253-262.
Ralstonia picketti	Oryza sativa L.	agar seedling culture	promote growth, grain Zn biofortification	solubize ZnO and ZnCO3, P and K, acidify medium, utilize ACC, produce exopolysaccharide	0.002431	0.0024205	1	0.002431	0.0029145	0.00491149	Gontia-Mishra, I., et al. (2017). Rhizosphere 3: 185-190.
Rhizophagus irregularis	Triticum turgidum L. subsp. durum	field experiment	increase grain N, Fe, and Zn concentration	colonize root as PGPR (plant growth promoting rhizobacteria)	0.004594	0.0086065	0.398854	0.005139	0.0014725	0.000635041	Ercoli, L., et al. (2017). Plant and Soil 419(1): 153-167.
Rhizophagus irregularis	Medicago truncatula	pot experiment with deficient to toxic Zn levels	increase biomass at low Zn, decrease tissue Zn concentration at excess Zn	form mycorrhiza and up- or down-regulated Zn and P transporter genes MtZIP6 and MtPT4							Watts-Williams, S. J., et al. (2017). Plant and Soil 420(1-2): 375-388.
Rhizophagus irregularis	Hordeum vulgare	pot experiment with deficient to toxic Zn levels	improve grain and straw Zn concentration at low soil Zn	up- or down-regulate Zn transporter genes HvZIPs							Watts-Williams, S. J. and T. R. Cavagnaro (2018). Plant Science 274: 163-170.
Rhizophagus irregularis	Triticum aestivum L. and Hordeum vulgare	compartment pot experiment with radioactive 65Zn	increase Zn uptake	form mycorrhiza to absorb Zn from soil							Coccina, A., et al. (2019). Bmc Plant Biology 19(1): 133.
Rhizophagus irregularis	Triticum durum L.	pot experiment with deficient to toxic Zn levels	reduce Zn concentration at excess Zn, increase phytate but not Fe and Zn at low Zn	form mycorrhiza to absorb P from soil							Tran, B. T. T., et al. (2019). Mycorrhiza 29(5): 445-457.
Sphingomonas sp. SaZR4	Oryza sativa L.	hydroponics and soil culture	improve root morphology and plant growth, increase root and shoot Zn concentration, grain yield and Zn concentration, and rhizosphere soil DTPA-Zn	colonize endosphere	6.28117	6.19592	0.599312	6.21847	2.61915	0.000346401	Wang, Y. Y., et al. (2014). Journal of Agricultural and Food Chemistry 62(8): 1783-1791.
Stenotrophomonas chelatiphaga LPM-5	Brassica napus L. and Zea mays L.	pot experiment	increase P and Zn uptake	produce siderophore	9e-05	0.0001025	0.984434	9.65e-05	6.9e-05	0.046699	Ghavami, N., et al. (2016). Communications in Soil Science & Plant Analysis 47(12): 1517-1527.
Stenotrophomonas pavanii 89	Brassica napus L. and Zea mays L.	pot experiment	increase P and Zn uptake	produce siderophore	5.3e-05	6.2e-05	0.923792	6e-05	2.6e-05	0.0321005	Ghavami, N., et al. (2016). Communications in Soil Science & Plant Analysis 47(12): 1517-1527.
Trichoderma harzianum BioHealth (R)-G	Triticum aestivum L.	rhizobox experiment	increase shoot length, root surface area and dry weight, Zn uptake, and decrease rhizosphere and rhizoplane soil pH	biofertilizer and biocontrol agent	0.001251	0.0014145	0.92116	0.001344	0.000493	0.000635041	Akter, Z., et al. (2015). Journal of Plant Nutrition 38(4): 596-608.
Trichoderma harzianum BioHealth (R)-WSG	Triticum aestivum L.	rhizobox experiment	increase shoot length, root surface area and dry weight, Zn uptake, and decrease rhizosphere and rhizoplane soil pH	biofertilizer and biocontrol agent							Akter, Z., et al. (2015). Journal of Plant Nutrition 38(4): 596-608.
Trichoderma harzianum Vitalin T-50	Triticum aestivum L.	rhizobox experiment	increase shoot length, root surface area and dry weight, Zn uptake, and decrease rhizosphere and rhizoplane soil pH	biofertilizer and biocontrol agent							Akter, Z., et al. (2015). Journal of Plant Nutrition 38(4): 596-608.
Variovorax sp. SaNR1	Oryza sativa L.	hydroponics and soil culture	improve root morphology and plant growth, increase root and shoot Zn concentration, grain yield and Zn concentration, and rhizosphere soil DTPA-Zn	colonize endosphere	1.13097	0.933029	0.361014	1.04914	0.245009	0.000346401	Wang, Y. Y., et al. (2014). Journal of Agricultural and Food Chemistry 62(8): 1783-1791.
a for the microbes without specific species names only the abundances of corresponding genera are given.
b Wilcoxon rank-sum test of the relative abundance of each species between HZn (n = 12) and LZn (n = 12) rhizosphere, and between Rhizo (n = 24) and Soil (n = 4).
References:
Akter Z, Neumann G, Romheld V (2015). EFFECTS OF BIOFERTILIZERS ON MN AND ZN ACQUISITION AND GROWTH OF HIGHER PLANTS: A RHIZOBOX EXPERIMENT. J Plant Nutr 38: 596-608.
Boddupalli A, Tiwari R, Sharma A, Singh S, Prasanna R, Nain L (2017). Elucidating the interactions and phytotoxicity of zinc oxide nanoparticles with agriculturally beneficial bacteria and selected crop plants. Folia Microbiol 62: 253-262.
Coccina A, Cavagnaro TR, Pellegrino E, Ercoli L, McLaughlin MJ, Watts-Williams SJ (2019). The mycorrhizal pathway of zinc uptake contributes to zinc accumulation in barley and wheat grain. BMC Plant Biology 19: 133.
Ercoli L, Schüßler A, Arduini I, Pellegrino E (2017). Strong increase of durum wheat iron and zinc content by field-inoculation with arbuscular mycorrhizal fungi at different soil nitrogen availabilities. Plant and Soil 419: 153-167.
Gao XP, Kuyper TW, Zou CQ, Zhang FS, Hoffland E (2007). Mycorrhizal responsiveness of aerobic rice genotypes is negatively correlated with their zinc uptake when nonmycorrhizal. Plant and Soil 290: 283-291.
Ghavami N, Alikhani HA, Pourbabaee AA, Besharati H (2016). Study the Effects of Siderophore Producing Bacteria on Zinc and Phosphorous Nutrition of Canola and Maize Plants. Commun Soil Sci Plan 47: 1517-1527.
Gontia-Mishra I, Sapre S, Tiwari S (2017). Zinc solubilizing bacteria from the rhizosphere of rice as prospective modulator of zinc biofortification in rice. Rhizosphere 3: 185-190.
Hajiboland R, Afiasgharzad N, Barzeghar R (2009). Influence of arbuscular mycorrhizal fungi on uptake of Zn and P by two contrasting rice genotypes. Plant Soil Environ 55: 93-100.
Javed H, Akhtar MJ, Asghar HN, Jamil A (2018). Screening of Zinc Solubilizing Bacteria and their Potential to Increase Grain Concentration in Wheat (Triticum aestivum). Int J Agric Biol 20: 547-553.
Khande R, Sharma SK, Ramesh A, Sharma MP (2017). Zinc solubilizing Bacillus strains that modulate growth, yield and zinc biofortification of soybean and wheat. Rhizosphere 4: 126-138.
Kumar A, Maurya BR, Raghuwanshi R (2014). Isolation and characterization of PGPR and their effect on growth, yield and nutrient content in wheat (Triticum aestivum L.). Biocatalysis and Agricultural Biotechnology 3: 121-128.
Mousavi SM, Motesharezadeh B, Hosseini HM, Alikhani H, Zolfaghari AA (2018). Root-induced changes of Zn and Pb dynamics in the rhizosphere of sunflower with different plant growth promoting treatments in a heavily contaminated soil. Ecotox Environ Safe 147: 206-216.
Mumtaz MZ, Ahmad M, Jamil M, Hussain T (2017). Zinc solubilizing Bacillus spp. potential candidates for biofortification in maize. Microbiological Research 202: 51-60.
Pii Y, Marastoni L, Springeth C, Fontanella MC, Beone GM, Cesco S et al (2016). Modulation of Fe acquisition process by Azospirillum brasilense in cucumber plants. Environmental and Experimental Botany 130: 216-225.
Ramesh A, Sharma SK, Sharma MP, Yadav N, Joshi OP (2014). Inoculation of zinc solubilizing Bacillus aryabhattai strains for improved growth, mobilization and biofortification of zinc in soybean and wheat cultivated in Vertisols of central India. Applied Soil Ecology 73: 87-96.
Sharma A, Patni B, Shankhdhar D, Shankhdhar SC (2015). EVALUATION OF DIFFERENT PGPR STRAINS FOR YIELD ENHANCEMENT AND HIGHER ZN CONTENT IN DIFFERENT GENOTYPES OF RICE (ORYZA SATIVA L.). J Plant Nutr 38: 456-472.
Singh D, Rajawat MVS, Kaushik R, Prasanna R, Saxena AK (2017). Beneficial role of endophytes in biofortification of Zn in wheat genotypes varying in nutrient use efficiency grown in soils sufficient and deficient in Zn. Plant and Soil 416: 107-116.
Singh D, Geat N, Rajawat MVS, Mahajan MM, Prasanna R, Singh S et al (2018). Deciphering the Mechanisms of Endophyte-Mediated Biofortification of Fe and Zn in Wheat. J Plant Growth Regul 37: 174-182.
Singh D, Geat N, Rajawat MVS, Prasanna R, Kar A, Singh AM et al (2018). Prospecting endophytes from different Fe or Zn accumulating wheat genotypes for their influence as inoculants on plant growth, yield, and micronutrient content. Ann Microbiol 68: 815-833.
Singh RP, Mishra S, Jha P, Raghuvanshi S, Jha PN (2018). Effect of inoculation of zinc-resistant bacterium Enterobacter ludwigii CDP-14 on growth, biochemical parameters and zinc uptake in wheat (Triticum aestivum L.) plant. Ecol Eng 116: 163-173.
Sirohi G, Upadhyay A, Srivastava PS, Srivastava S (2015). PGPR mediated Zinc biofertilization of soil and its impact on growth and productivity of wheat. J Soil Sci Plant Nutr 15: 202-216.
Thompson JP (1994). INOCULATION WITH VESICULAR-ARBUSCULAR MYCORRHIZAL FUNGI FROM CROPPED SOIL OVERCOMES LONG-FALLOW DISORDER OF LINSEED (LINUM-USITATISSIMUM L) BY IMPROVING P AND ZN UPTAKE. Soil Biology & Biochemistry 26: 1133-1143.
Tran BTT, Cavagnaro TR, Watts-Williams SJ (2019). Arbuscular mycorrhizal fungal inoculation and soil zinc fertilisation affect the productivity and the bioavailability of zinc and iron in durum wheat. Mycorrhiza 29: 445-457.
Vaid SK, Kumar B, Sharma A, Shukla AK, Srivastava PC (2015). Effect of zinc solubilizing bacteria on growth promotion and zinc nutrition of rice. J Soil Sci Plant Nutr 14: 889-910.
Wang YY, Yang XE, Zhang XC, Dong LX, Zhang J, Wei YY et al (2014). Improved Plant Growth and Zn Accumulation in Grains of Rice (Oryza sativa L.) by Inoculation of Endophytic Microbes Isolated from a Zn Hyperaccumulator, Sedum alfredii H. J Agric Food Chem 62: 1783-1791.
Watts-Williams SJ, Tyerman SD, Cavagnaro TR (2017). The dual benefit of arbuscular mycorrhizal fungi under soil zinc deficiency and toxicity: linking plant physiology and gene expression. Plant and Soil 420: 375-388.
Watts-Williams SJ, Cavagnaro TR (2018). Arbuscular mycorrhizal fungi increase grain zinc concentration and modify the expression of root ZIP transporter genes in a modern barley (Hordeum vulgare) cultivar. Plant Sci 274: 163-170.
Whiting SN, De Souza MP, Terry N (2001). Rhizosphere bacteria mobilize Zn for hyperaccumulation by Thlaspi caerulescens. Environ Sci Technol 35: 3144-3150.
