# Supplementary material for: Wheat Rhizosphere Metagenome Reveals Newfound Potential Soil Zn-Mobilizing Bacteria Contributing to Cultivars’ Variation in Grain Zn Concentration
Source: Front Microbiol. 2021 Jun 23;12:689855. doi: 10.3389/fmicb.2021.689855 (PMC8261137; doi:10.3389/fmicb.2021.689855)
Supplement: Supplementary file 4 [file Table_4.XLSX]

## Sheet: Sheet1
Supplementary Table S4: Classification of the eggNOG OGs relevant to soil Zn mobilization or promoting plant Zn uptake.
Orthologous Group (OG)	Function description	Category
ENOG50458S3	zinc transporter	transmembrane transport of Zn
ENOG503GFNT	zinc transporter	transmembrane transport of Zn
ENOG504G2W8	zinc transporter	transmembrane transport of Zn
ENOG503JEZ2	zinc transporter	transmembrane transport of Zn
ENOG5035Z7B	Solute carrier family 30 (zinc transporter), member 5	transmembrane transport of Zn
ENOG504JY2Q	Solute carrier family 39 (zinc transporter), member 6	transmembrane transport of Zn
ENOG5039U5V	zinc transporter	transmembrane transport of Zn
ENOG501MAN0	Solute carrier family 30 (zinc transporter), member 5. Source PGD	transmembrane transport of Zn
ENOG503BJTA	Solute carrier family 39 (zinc transporter), member 13	transmembrane transport of Zn
ENOG50482M5	Solute carrier family 30 (zinc transporter), member 6	transmembrane transport of Zn
ENOG504IYUA	zinc transporter	transmembrane transport of Zn
ENOG504KXUZ	zinc transporter	transmembrane transport of Zn
ENOG504GS9Z	zinc transporter	transmembrane transport of Zn
ENOG503S3U4	ZIP family zinc transporter	transmembrane transport of Zn
ENOG504KRZ2	zinc transporter	transmembrane transport of Zn
ENOG50226J6	ZIP-like iron-zinc transporter	transmembrane transport of Zn
ENOG503D022	Solute carrier family 39 (zinc transporter), member 5	transmembrane transport of Zn
ENOG5038GDV	Solute carrier family 30 (zinc transporter), member 9	transmembrane transport of Zn
ENOG503J68V	solute carrier family 39 (zinc transporter), member 12	transmembrane transport of Zn
ENOG504JZSV	Solute carrier family 39 (zinc transporter), member 8	transmembrane transport of Zn
ENOG504KRDX	zinc transporter	transmembrane transport of Zn
ENOG504K1Z9	Solute carrier family 39 (zinc transporter), member 14	transmembrane transport of Zn
ENOG504M8K9	Solute carrier family 39 (zinc transporter), member 5	transmembrane transport of Zn
ENOG5038C8W	Solute carrier family 39 (zinc transporter), member 5	transmembrane transport of Zn
ENOG503EQNM	Solute carrier family 39 (zinc transporter), member 12	transmembrane transport of Zn
ENOG503ENDG	Solute carrier family 39 (zinc transporter), member 8	transmembrane transport of Zn
ENOG5038U95	zinc transporter	transmembrane transport of Zn
ENOG504PUKR	zinc transporter	transmembrane transport of Zn
ENOG5048BHA	Solute carrier family 39 (zinc transporter), member 3	transmembrane transport of Zn
ENOG5035CD5	solute carrier family 39 (zinc transporter), member 7	transmembrane transport of Zn
ENOG504KUBM	zinc transporter	transmembrane transport of Zn
ENOG504KPQ2	zinc transporter	transmembrane transport of Zn
ENOG504H8XA	K09817 zinc transport system ATP-binding protein	transmembrane transport of Zn
ENOG504K31F	Solute carrier family 39 (zinc transporter), member 7	transmembrane transport of Zn
ENOG504A0ES	zinc transporter	transmembrane transport of Zn
ENOG5049RWS	Solute carrier family 39 (zinc transporter), member 1	transmembrane transport of Zn
ENOG504M8JS	solute carrier family 39 (zinc transporter), member 6	transmembrane transport of Zn
ENOG504M8NY	Solute carrier family 30 (zinc transporter), member 3	transmembrane transport of Zn
ENOG504GR2Q	zinc transporter	transmembrane transport of Zn
ENOG504GCCD	zinc transporter	transmembrane transport of Zn
ENOG5037MHR	zinc transporter	transmembrane transport of Zn
ENOG5037MWF	zinc transporter	transmembrane transport of Zn
ENOG504MTVB	Solute carrier family 39 (zinc transporter), member 14	transmembrane transport of Zn
ENOG5049V99	Solute carrier family 39 (zinc transporter), member 8	transmembrane transport of Zn
ENOG504Q4NK	zinc transporter	transmembrane transport of Zn
ENOG503IC0B	zinc transporter	transmembrane transport of Zn
ENOG504CAT6	zinc transporter	transmembrane transport of Zn
ENOG5049WQ6	Solute carrier family 30 (zinc transporter), member 5	transmembrane transport of Zn
ENOG5049FXU	zinc transporter	transmembrane transport of Zn
ENOG504C87C	zinc transporter	transmembrane transport of Zn
ENOG5035P34	Solute carrier family 30 (zinc transporter), member 5	transmembrane transport of Zn
ENOG503MEA0	ZIP zinc transporter 1	transmembrane transport of Zn
ENOG504CAUV	zinc transporter	transmembrane transport of Zn
ENOG5036297	zinc transporter	transmembrane transport of Zn
ENOG504CGFK	zinc transporter	transmembrane transport of Zn
ENOG503THU4	Cation efflux protein zinc transporter	transmembrane transport of Zn
ENOG503BI1G	Serum albumin, the main protein of plasma, has a good binding capacity for water, Ca(2+), Na(+), K(+), fatty acids, hormones, bilirubin and drugs. Its main function is the regulation of the colloidal osmotic pressure of blood. Major zinc transporter in plasma, typically binds about 80 of all plasma zinc	transmembrane transport of Zn
ENOG5037I5M	zinc transporter	transmembrane transport of Zn
ENOG50365AC	Solute carrier family 39 (zinc transporter), member 5	transmembrane transport of Zn
ENOG503GA3Q	zinc transporter	transmembrane transport of Zn
ENOG503ME5K	Vacuolar membrane zinc transporter	transmembrane transport of Zn
ENOG5038FDA	Solute carrier family 39 (zinc transporter), member 8	transmembrane transport of Zn
ENOG504IQRE	zinc transporter family protein	transmembrane transport of Zn
ENOG5049SEJ	Solute carrier family 39 (zinc transporter), member 9	transmembrane transport of Zn
ENOG504GN3Y	zinc transporter	transmembrane transport of Zn
ENOG503ETSR	Solute carrier family 30 (zinc transporter), member 7	transmembrane transport of Zn
ENOG5049WAP	Solute carrier family 39 (zinc transporter), member 10	transmembrane transport of Zn
ENOG5038GFA	zinc transporter	transmembrane transport of Zn
ENOG503CVRQ	Solute carrier family 30 (zinc transporter), member 6	transmembrane transport of Zn
ENOG50497WV	solute carrier family 30 (zinc transporter), member	transmembrane transport of Zn
ENOG50429W8	zinc transporter	transmembrane transport of Zn
ENOG5048ZVE	solute carrier family 39 (zinc transporter), member 12	transmembrane transport of Zn
ENOG503SZAW	Cation efflux protein zinc transporter	transmembrane transport of Zn
ENOG504GMNP	Solute carrier family 30 (zinc transporter), member 9	transmembrane transport of Zn
ENOG504M688	Solute carrier family 39 (zinc transporter), member 12	transmembrane transport of Zn
ENOG504K72Z	Solute carrier family 30 (zinc transporter), member 7	transmembrane transport of Zn
ENOG5049398	zinc transporter	transmembrane transport of Zn
ENOG504A0PF	Solute carrier family 39 (zinc transporter), member 6	transmembrane transport of Zn
ENOG504K3BS	Solute carrier family 30 (zinc transporter), member 9	transmembrane transport of Zn
ENOG50364SX	zinc transporter	transmembrane transport of Zn
ENOG5049W6D	Solute carrier family 39 (zinc transporter), member 14	transmembrane transport of Zn
ENOG5049ZMV	solute carrier family 30 (zinc transporter), member	transmembrane transport of Zn
ENOG504A64D	Solute carrier family 30 (zinc transporter), member 10	transmembrane transport of Zn
ENOG503J57G	solute carrier family 39 (zinc transporter), member 1	transmembrane transport of Zn
ENOG5034Y40	zinc transporter	transmembrane transport of Zn
ENOG504KVPX	zinc transporter	transmembrane transport of Zn
ENOG503HXXP	zinc transporter	transmembrane transport of Zn
ENOG5034YQ4	zinc transporter	transmembrane transport of Zn
ENOG504K1AR	Solute carrier family 39 (zinc transporter), member 1	transmembrane transport of Zn
ENOG504K8GQ	Solute carrier family 39 (zinc transporter), member 5	transmembrane transport of Zn
ENOG5035ESM	solute carrier family 39 (zinc transporter), member 6	transmembrane transport of Zn
ENOG503QMGD	zinc transporter	transmembrane transport of Zn
ENOG50480XU	Solute carrier family 30 (zinc transporter), member 5	transmembrane transport of Zn
ENOG50482UM	solute carrier family 39 (zinc transporter), member	transmembrane transport of Zn
ENOG504KPCH	zinc transporter	transmembrane transport of Zn
ENOG504M2QE	zinc transporter	transmembrane transport of Zn
ENOG504GUJ9	zinc transporter	transmembrane transport of Zn
ENOG504KVY5	zinc transporter	transmembrane transport of Zn
KOG2694	Solute carrier family 39 (zinc transporter), member 13	transmembrane transport of Zn
ENOG503AHV4	zinc transporter	transmembrane transport of Zn
ENOG5038DVB	zinc transporter	transmembrane transport of Zn
ENOG504CDWW	zinc transporter	transmembrane transport of Zn
ENOG502151A	Cation efflux protein zinc transporter	transmembrane transport of Zn
ENOG5035WN3	Solute carrier family 39 (zinc transporter), member 6	transmembrane transport of Zn
ENOG5035XUS	Solute carrier family 30 (zinc transporter), member 8	transmembrane transport of Zn
ENOG5037BG1	K09817 zinc transport system ATP-binding protein	transmembrane transport of Zn
ENOG503605Q	Serum albumin, the main protein of plasma, has a good binding capacity for water, Ca(2 ), Na( ), K( ), fatty acids, hormones, bilirubin and drugs. Its main function is the regulation of the colloidal osmotic pressure of blood. Major zinc transporter in plasma, typically binds about 80 of all plasma zinc	transmembrane transport of Zn
ENOG504A0XV	Solute carrier family 39 (zinc transporter), member 7	transmembrane transport of Zn
ENOG504K094	Solute carrier family 39 (zinc transporter), member 10	transmembrane transport of Zn
ENOG504A1ZU	Solute carrier family 39 (zinc transporter), member 3	transmembrane transport of Zn
ENOG503BGI9	Solute carrier family 39 (zinc transporter), member 5	transmembrane transport of Zn
ENOG504KU0Y	zinc transporter	transmembrane transport of Zn
ENOG504IYF3	zinc transporter	transmembrane transport of Zn
ENOG504Q2YS	zinc transporter	transmembrane transport of Zn
ENOG504Q16D	zinc transporter	transmembrane transport of Zn
ENOG503CS6P	solute carrier family 39 (zinc transporter), member 7	transmembrane transport of Zn
ENOG503KXIQ	zinc transporter	transmembrane transport of Zn
ENOG504IW08	zinc transporter	transmembrane transport of Zn
ENOG503D4IF	zinc transporter	transmembrane transport of Zn
ENOG503EKKC	zinc transporter	transmembrane transport of Zn
ENOG503BAWZ	solute carrier family 30 (zinc transporter), member	transmembrane transport of Zn
ENOG504JAVM	zinc transporter	transmembrane transport of Zn
ENOG5049TAD	Solute carrier family 30 (zinc transporter), member 6	transmembrane transport of Zn
ENOG504EUH8	zinc transporter	transmembrane transport of Zn
ENOG503EH4V	Solute carrier family 30 (zinc transporter), member 5	transmembrane transport of Zn
ENOG503EMFI	Solute carrier family 39 (zinc transporter), member 5	transmembrane transport of Zn
ENOG504Q3Q7	zinc transporter	transmembrane transport of Zn
ENOG503J91R	Solute carrier family 39 (zinc transporter), member 4	transmembrane transport of Zn
ENOG50364F7	zinc transporter	transmembrane transport of Zn
ENOG503QN7Z	Zip family zinc transporter	transmembrane transport of Zn
ENOG50233SA	zinc transporter	transmembrane transport of Zn
ENOG5035YQ2	Solute carrier family 30 (zinc transporter), member 7	transmembrane transport of Zn
ENOG503CWRI	solute carrier family 30 (zinc transporter), member	transmembrane transport of Zn
ENOG504CA1T	zinc transporter	transmembrane transport of Zn
ENOG504KUN0	zinc transporter	transmembrane transport of Zn
ENOG504M3AI	zinc transporter	transmembrane transport of Zn
ENOG5049VC4	Solute carrier family 30 (zinc transporter), member 2	transmembrane transport of Zn
ENOG503NZD6	zinc transporter	transmembrane transport of Zn
ENOG504DDTQ	zinc transporter	transmembrane transport of Zn
ENOG504M6F2	Solute carrier family 30 (zinc transporter), member 6	transmembrane transport of Zn
ENOG50368XN	zinc transporter	transmembrane transport of Zn
ENOG504CQDI	zinc transporter	transmembrane transport of Zn
ENOG504KT1V	zinc transporter	transmembrane transport of Zn
ENOG504GP5H	zinc transporter	transmembrane transport of Zn
ENOG5035ATW	zinc transporter	transmembrane transport of Zn
ENOG503CTCQ	zinc transporter	transmembrane transport of Zn
ENOG504K47H	Solute carrier family 30 (zinc transporter), member 4	transmembrane transport of Zn
ENOG503X9BG	zinc transporter	transmembrane transport of Zn
ENOG503J5YQ	Solute carrier family 30 (zinc transporter), member 2	transmembrane transport of Zn
ENOG504Q3S7	zinc transporter	transmembrane transport of Zn
ENOG504GKYG	zinc transporter	transmembrane transport of Zn
ENOG50350AH	zinc transporter	transmembrane transport of Zn
ENOG504FNRE	zinc transporter	transmembrane transport of Zn
ENOG5041EVT	zinc transporter ZitB	transmembrane transport of Zn
ENOG504DPPS	zinc transporter	transmembrane transport of Zn
ENOG504M7PV	Solute carrier family 30 (zinc transporter), member 2	transmembrane transport of Zn
ENOG504MBE6	Solute carrier family 30 (zinc transporter), member 8	transmembrane transport of Zn
ENOG503EPDX	Solute carrier family 30 (zinc transporter), member 6	transmembrane transport of Zn
ENOG504MD4E	Solute carrier family 30 (zinc transporter), member 9	transmembrane transport of Zn
ENOG503CXJH	Solute carrier family 30 (zinc transporter), member 4	transmembrane transport of Zn
ENOG504Q222	zinc transporter	transmembrane transport of Zn
ENOG504MFJX	solute carrier family 39 (zinc transporter), member 7	transmembrane transport of Zn
ENOG503G8WT	zinc transporter	transmembrane transport of Zn
ENOG50354I1	zinc transporter	transmembrane transport of Zn
ENOG5049RG1	Solute carrier family 30 (zinc transporter), member 8	transmembrane transport of Zn
ENOG504JXGR	Solute carrier family 30 (zinc transporter), member 2	transmembrane transport of Zn
ENOG504A0BT	Solute carrier family 30 (zinc transporter), member 9	transmembrane transport of Zn
ENOG503SZB8	zinc transporter	transmembrane transport of Zn
ENOG5046JNG	Solute carrier family 30 (zinc transporter), member 6	transmembrane transport of Zn
ENOG503SR8F	Solute carrier family 30 (zinc transporter), member 6	transmembrane transport of Zn
ENOG5049S09	Solute carrier family 30 (zinc transporter), member 7	transmembrane transport of Zn
ENOG503EEVK	Solute carrier family 39 (zinc transporter), member 2	transmembrane transport of Zn
ENOG504MB34	Solute carrier family 39 (zinc transporter), member 14	transmembrane transport of Zn
ENOG504GIHF	zinc transporter	transmembrane transport of Zn
ENOG504MGTD	Solute carrier family 30 (zinc transporter), member 5	transmembrane transport of Zn
ENOG504MD03	Solute carrier family 39 (zinc transporter), member 13	transmembrane transport of Zn
ENOG504KY4I	zinc transporter	transmembrane transport of Zn
ENOG504C8XZ	zinc transporter	transmembrane transport of Zn
ENOG504Q35R	zinc transporter	transmembrane transport of Zn
ENOG504K94G	Solute carrier family 30 (zinc transporter), member 3	transmembrane transport of Zn
ENOG503HXAX	zinc transporter	transmembrane transport of Zn
ENOG50481NX	solute carrier family 30 (zinc transporter), member	transmembrane transport of Zn
ENOG501EVK0	Cation efflux protein zinc transporter	transmembrane transport of Zn
ENOG503THRB	zinc transporter	transmembrane transport of Zn
ENOG503EPGS	Solute carrier family 30 (zinc transporter), member 8	transmembrane transport of Zn
ENOG503EF4Z	Solute carrier family 39 (zinc transporter), member 13	transmembrane transport of Zn
ENOG5037QKB	zinc transporter	transmembrane transport of Zn
ENOG50482TX	solute carrier family 39 (zinc transporter), member	transmembrane transport of Zn
ENOG504GRCB	zinc transporter	transmembrane transport of Zn
ENOG503GAE5	zinc transporter	transmembrane transport of Zn
ENOG504KUIA	zinc transporter	transmembrane transport of Zn
ENOG5049SKA	Solute carrier family 39 (zinc transporter), member 13	transmembrane transport of Zn
ENOG504K917	Solute carrier family 30 (zinc transporter), member 6	transmembrane transport of Zn
ENOG504MFR6	Solute carrier family 39 (zinc transporter), member 4	transmembrane transport of Zn
ENOG5048WV0	Solute carrier family 30 (zinc transporter), member 4	transmembrane transport of Zn
ENOG504GRU0	zinc transporter	transmembrane transport of Zn
ENOG5041J4C	Cation efflux protein zinc transporter	transmembrane transport of Zn
ENOG503NURY	Zip family zinc transporter	transmembrane transport of Zn
ENOG504K2VU	Solute carrier family 39 (zinc transporter), member 12	transmembrane transport of Zn
ENOG5035GBT	Solute carrier family 39 (zinc transporter), member 1	transmembrane transport of Zn
ENOG504GQR0	zinc transporter	transmembrane transport of Zn
ENOG503G9RN	zinc transporter	transmembrane transport of Zn
ENOG5037SCT	zinc transporter	transmembrane transport of Zn
ENOG503BB75	Solute carrier family 39 (zinc transporter), member 14	transmembrane transport of Zn
ENOG504A8RU	Solute carrier family 39 (zinc transporter), member 10	transmembrane transport of Zn
ENOG503EQUC	Solute carrier family 30 (zinc transporter), member 9	transmembrane transport of Zn
ENOG504PYII	zinc transporter	transmembrane transport of Zn
ENOG503EQVF	Solute carrier family 30 (zinc transporter), member 2	transmembrane transport of Zn
ENOG504IZBV	Serum albumin, the main protein of plasma, has a good binding capacity for water, Ca(2 ), Na( ), K( ), fatty acids, hormones, bilirubin and drugs. Its main function is the regulation of the colloidal osmotic pressure of blood. Major zinc transporter in plasma, typically binds about 80 of all plasma zinc	transmembrane transport of Zn
ENOG504KRNH	zinc transporter	transmembrane transport of Zn
ENOG504K45J	Solute carrier family 39 (zinc transporter), member 2	transmembrane transport of Zn
ENOG5037HN2	zinc transporter	transmembrane transport of Zn
ENOG504MAK8	Solute carrier family 39 (zinc transporter), member 2	transmembrane transport of Zn
ENOG50350Y8	zinc transporter	transmembrane transport of Zn
ENOG501W9PJ	zinc transporter	transmembrane transport of Zn
ENOG5045EW4	zinc transporter	transmembrane transport of Zn
ENOG5049S5G	Solute carrier family 30 (zinc transporter), member 4	transmembrane transport of Zn
ENOG50429VV	Cation efflux protein zinc transporter	transmembrane transport of Zn
ENOG503Z6X2	High-affinity zinc transporter membrane component	transmembrane transport of Zn
ENOG504KWM9	zinc transporter	transmembrane transport of Zn
ENOG504MZ85	Solute carrier family 39 (zinc transporter), member 13	transmembrane transport of Zn
ENOG50353YG	zinc transporter	transmembrane transport of Zn
ENOG5035JU5	Solute carrier family 39 (zinc transporter), member 12	transmembrane transport of Zn
ENOG504KTI8	zinc transporter	transmembrane transport of Zn
ENOG5045C05	zinc transporter	transmembrane transport of Zn
ENOG503EGIS	Solute carrier family 39 (zinc transporter), member 4	transmembrane transport of Zn
ENOG503MCPI	ZIP zinc transporter Zrt1	transmembrane transport of Zn
ENOG503J718	Solute carrier family 39 (zinc transporter), member 13	transmembrane transport of Zn
ENOG503BG9K	Solute carrier family 39 (zinc transporter), member 8	transmembrane transport of Zn
ENOG504K3S4	Solute carrier family 30 (zinc transporter), member 5	transmembrane transport of Zn
ENOG503I3A1	zinc transporter	transmembrane transport of Zn
ENOG504CD0S	zinc transporter	transmembrane transport of Zn
ENOG5044IFR	zinc transporter	transmembrane transport of Zn
ENOG504MBUF	Solute carrier family 39 (zinc transporter), member 8	transmembrane transport of Zn
ENOG504GHMB	zinc transporter	transmembrane transport of Zn
ENOG503NUJZ	zinc transporter	transmembrane transport of Zn
ENOG504K24C	Solute carrier family 30 (zinc transporter), member 1	transmembrane transport of Zn
ENOG5049U3Y	Solute carrier family 39 (zinc transporter), member 3	transmembrane transport of Zn
ENOG504GMZ7	zinc transporter	transmembrane transport of Zn
ENOG50360GE	zinc transporter	transmembrane transport of Zn
ENOG503ENRI	Serum albumin, the main protein of plasma, has a good binding capacity for water, Ca(2 ), Na( ), K( ), fatty acids, hormones, bilirubin and drugs. Its main function is the regulation of the colloidal osmotic pressure of blood. Major zinc transporter in plasma, typically binds about 80 of all plasma zinc	transmembrane transport of Zn
ENOG5045EN9	Cation efflux protein zinc transporter	transmembrane transport of Zn
ENOG504GIGC	zinc transporter	transmembrane transport of Zn
ENOG504A2B7	Solute carrier family 39 (zinc transporter), member 5	transmembrane transport of Zn
ENOG5037SJU	zinc transporter 6	transmembrane transport of Zn
ENOG504GTP2	zinc transporter	transmembrane transport of Zn
ENOG503HRW5	zinc transporter 10	transmembrane transport of Zn
ENOG503J87K	solute carrier family 39 (zinc transporter), member 6	transmembrane transport of Zn
ENOG5045D1U	zinc transporter	transmembrane transport of Zn
ENOG503GG6E	zinc transporter	transmembrane transport of Zn
ENOG5035H8J	Solute carrier family 39 (zinc transporter), member 5	transmembrane transport of Zn
ENOG5035JYB	Solute carrier family 39 (zinc transporter), member 13	transmembrane transport of Zn
ENOG50458RY	Cation efflux protein zinc transporter	transmembrane transport of Zn
ENOG504PSBI	zinc transporter	transmembrane transport of Zn
ENOG504JG9U	zinc transporter	transmembrane transport of Zn
ENOG503EJIA	Solute carrier family 30 (zinc transporter), member 3	transmembrane transport of Zn
ENOG5039SSI	solute carrier family 39 (zinc transporter), member	transmembrane transport of Zn
ENOG501FRKQ	to ZIP zinc transporter	transmembrane transport of Zn
ENOG504IY3S	zinc transporter	transmembrane transport of Zn
ENOG5049WGY	Solute carrier family 39 (zinc transporter), member	transmembrane transport of Zn
ENOG5045D2B	zinc transporter	transmembrane transport of Zn
ENOG504JYDN	Solute carrier family 39 (zinc transporter), member 4	transmembrane transport of Zn
ENOG503GEU4	zinc transporter 6	transmembrane transport of Zn
ENOG504K1WR	Solute carrier family 39 (zinc transporter), member 13	transmembrane transport of Zn
ENOG503TD91	zinc transporter	transmembrane transport of Zn
ENOG504FY7J	zinc transporter	transmembrane transport of Zn
ENOG50359I9	Solute carrier family 30 (zinc transporter), member 4	transmembrane transport of Zn
ENOG504MGVS	Solute carrier family 30 (zinc transporter), member 1	transmembrane transport of Zn
ENOG504KZK4	zinc transporter	transmembrane transport of Zn
ENOG504GRPT	zinc transporter	transmembrane transport of Zn
ENOG504KQA6	zinc transporter	transmembrane transport of Zn
ENOG504Q0SQ	zinc transporter	transmembrane transport of Zn
ENOG5048970	solute carrier family 30 (zinc transporter), member	transmembrane transport of Zn
ENOG504KSFS	zinc transporter	transmembrane transport of Zn
ENOG504FGET	zinc transporter	transmembrane transport of Zn
ENOG504MUMT	Solute carrier family 30 (zinc transporter), member 1	transmembrane transport of Zn
ENOG504DZAG	zinc transporter	transmembrane transport of Zn
ENOG503M3D3	zinc transporter	transmembrane transport of Zn
ENOG50495IH	Solute carrier family 39 (zinc transporter), member 3	transmembrane transport of Zn
ENOG504924U	Serum albumin, the main protein of plasma, has a good binding capacity for water, Ca(2 ), Na( ), K( ), fatty acids, hormones, bilirubin and drugs. Its main function is the regulation of the colloidal osmotic pressure of blood. Major zinc transporter in plasma, typically binds about 80 of all plasma zinc	transmembrane transport of Zn
ENOG503HS9T	zinc transporter	transmembrane transport of Zn
ENOG5045CNN	Cation efflux protein zinc transporter	transmembrane transport of Zn
ENOG503EU31	Solute carrier family 39 (zinc transporter), member 14	transmembrane transport of Zn
ENOG504K2H1	Solute carrier family 39 (zinc transporter), member 3	transmembrane transport of Zn
ENOG50491WW	solute carrier family 39 (zinc transporter), member 7	transmembrane transport of Zn
ENOG504GKX9	zinc transporter	transmembrane transport of Zn
ENOG503554D	zinc transporter	transmembrane transport of Zn
ENOG502GISJ	zinc transporter	transmembrane transport of Zn
ENOG503RRW9	zinc transporter of the plasma membrane	transmembrane transport of Zn
ENOG503XXEH	Iron zinc transporter protein-like protein	transmembrane transport of Zn
ENOG50212T2	zinc transporter	transmembrane transport of Zn
ENOG503HT8U	zinc transporter	transmembrane transport of Zn
ENOG5035DTX	Solute carrier family 30 (zinc transporter), member 8	transmembrane transport of Zn
ENOG5020EHI	ZIP family zinc transporter	transmembrane transport of Zn
ENOG50420UD	Solute carrier family 30 (zinc transporter), member 6	transmembrane transport of Zn
ENOG504EMY7	zinc transporter	transmembrane transport of Zn
ENOG503G95D	zinc transporter	transmembrane transport of Zn
ENOG501HYX6	COG1121 ABC-type Mn Zn transport systems ATPase component	transmembrane transport of Zn
ENOG504AWG1	COG1121 ABC-type Mn Zn transport systems, ATPase component	transmembrane transport of Zn
ENOG501GC1Y	COG1121 ABC-type Mn Zn transport systems ATPase component	transmembrane transport of Zn
ENOG502P1WI	COG1121 ABC-type Mn Zn transport systems, ATPase component	transmembrane transport of Zn
ENOG501Z2Q1	COG1121 ABC-type Mn Zn transport systems, ATPase component	transmembrane transport of Zn
ENOG501ZC67	'COG1121 ABC-type Mn Zn transport systems, ATPase component'	transmembrane transport of Zn
ENOG503VIU9	COGs COG1121 ABC-type Mn Zn transport systems ATPase component	transmembrane transport of Zn
ENOG501WME4	COG1121 ABC-type Mn Zn transport systems ATPase component	transmembrane transport of Zn
ENOG501GYPE	COG1121 ABC-type Mn Zn transport systems, ATPase component	transmembrane transport of Zn
ENOG501G1A6	COG1121 ABC-type Mn Zn transport systems ATPase component	transmembrane transport of Zn
ENOG501ZBS5	'COG1121 ABC-type Mn Zn transport systems, ATPase component'	transmembrane transport of Zn
ENOG5026DNV	COG1121 ABC-type Mn Zn transport systems, ATPase component	transmembrane transport of Zn
ENOG501H9FR	COG1121 ABC-type Mn Zn transport systems ATPase component	transmembrane transport of Zn
ENOG504BM69	COG1121 ABC-type Mn Zn transport systems, ATPase component	transmembrane transport of Zn
ENOG503X61G	ABC superfamily high affinity Zn transport protein	transmembrane transport of Zn
ENOG501F8U7	COGs COG1121 ABC-type Mn Zn transport systems ATPase component	transmembrane transport of Zn
ENOG501H809	COG1121 ABC-type Mn Zn transport systems ATPase component	transmembrane transport of Zn
ENOG501XVSI	COG1121 ABC-type Mn Zn transport systems, ATPase component	transmembrane transport of Zn
ENOG502IYC3	COG1121 ABC-type Mn Zn transport systems ATPase component	transmembrane transport of Zn
ENOG501GZUU	COG1121 ABC-type Mn Zn transport systems, ATPase component	transmembrane transport of Zn
ENOG502J62S	COGs COG1121 ABC-type Mn Zn transport systems ATPase component	transmembrane transport of Zn
ENOG503T2W9	ABC-type Mn Zn transport systems ATPase component	transmembrane transport of Zn
ENOG502XTEU	COG1121 ABC-type Mn Zn transport systems ATPase component	transmembrane transport of Zn
ENOG501WIBF	COG1121 ABC-type Mn Zn transport systems ATPase component	transmembrane transport of Zn
ENOG5023SAC	COG1121 ABC-type Mn Zn transport systems, ATPase component	transmembrane transport of Zn
ENOG5046QJ5	COG1121 ABC-type Mn Zn transport systems, ATPase component	transmembrane transport of Zn
ENOG503Y0E7	COG COG1121 ABC-type Mn Zn transport systems, ATPase component	transmembrane transport of Zn
ENOG504B6Z4	ABC-type Mn Zn transport systems, ATPase component	transmembrane transport of Zn
ENOG503X4VC	ABC superfamily high affinity Zn transport protein	transmembrane transport of Zn
arCOG00201	COG1121 ABC-type Mn Zn transport systems ATPase component	transmembrane transport of Zn
ENOG501G1KR	ABC-type Mn Zn transport systems ATPase component	transmembrane transport of Zn
ENOG501GMPH	ABC-type Zn2 transport system, periplasmic component surface adhesin	transmembrane transport of Zn
ENOG504BAMM	ABC-type Mn2 Zn2 transport systems, permease components	transmembrane transport of Zn
ENOG501JJFA	ABC-type Mn2 Zn2 transport systems permease components	transmembrane transport of Zn
ENOG504E1C5	ABC-type Mn2 Zn2 transport system, permease component	transmembrane transport of Zn
ENOG502IQV2	ABC-type Mn2 Zn2 transport systems permease components	transmembrane transport of Zn
ENOG502TS2V	ABC-type Mn2 Zn2 transport systems permease components	transmembrane transport of Zn
ENOG502J57T	COG1108 ABC-type Mn2 Zn2 transport systems permease components	transmembrane transport of Zn
ENOG502KYAY	COG1108 ABC-type Mn2 Zn2 transport systems, permease components	transmembrane transport of Zn
ENOG501Z3X7	ABC-type Zn2 transport system, periplasmic component surface adhesin	transmembrane transport of Zn
ENOG501XTAW	COG1108 ABC-type Mn2 Zn2 transport systems, permease components	transmembrane transport of Zn
ENOG503K79U	ABC-type Zn2 transport system, periplasmic component surface adhesin	transmembrane transport of Zn
ENOG504FQKW	ABC-type Mn2 Zn2 transport systems permease components	transmembrane transport of Zn
ENOG5023C35	ABC-type Mn2 Zn2 transport systems permease components	transmembrane transport of Zn
ENOG502WQ6N	ABC-type Zn2 transport system, periplasmic component surface adhesin	transmembrane transport of Zn
ENOG502ITX9	ABC-type Zn2 transport system, periplasmic component surface adhesin	transmembrane transport of Zn
ENOG50460QR	COGs COG1108 ABC-type Mn2 Zn2 transport systems permease components	transmembrane transport of Zn
ENOG502WXUE	ABC-type Mn2 Zn2 transport systems permease components	transmembrane transport of Zn
ENOG503K4TW	ABC-type Zn2 transport system, periplasmic component surface adhesin	transmembrane transport of Zn
ENOG502U7SB	ABC-type Zn2 transport system, periplasmic component surface adhesin	transmembrane transport of Zn
ENOG504FVDG	ABC-type Mn2 Zn2 transport systems permease components	transmembrane transport of Zn
ENOG501RMRJ	ABC-type Zn2 transport system, periplasmic component surface adhesin	transmembrane transport of Zn
ENOG502Q9SZ	ABC-type Zn2 transport system, periplasmic component surface adhesin	transmembrane transport of Zn
ENOG502XTNB	COG1108 ABC-type Mn2 Zn2 transport systems permease components	transmembrane transport of Zn
ENOG501G2A2	ABC-type Mn2 Zn2 transport	transmembrane transport of Zn
ENOG501RY3U	ABC-type Zn2 transport system, periplasmic component surface adhesin	transmembrane transport of Zn
ENOG504DV85	ABC-type Mn2 Zn2 transport systems permease components	transmembrane transport of Zn
ENOG504B89M	ABC-type Zn2 transport system, periplasmic component surface adhesin	transmembrane transport of Zn
ENOG501SWKV	COG1108 ABC-type Mn2 Zn2 transport systems permease components	transmembrane transport of Zn
ENOG501RPBE	COG1108 ABC-type Mn2 Zn2 transport systems permease components	transmembrane transport of Zn
ENOG504E5N0	ABC-type Mn2 Zn2 transport systems permease components	transmembrane transport of Zn
ENOG502J6GM	COGs COG1108 ABC-type Mn2 Zn2 transport systems permease components	transmembrane transport of Zn
ENOG501GHDK	ABC-type Mn2 Zn2 transport systems permease components	transmembrane transport of Zn
ENOG502MUN7	ABC-type Mn2 Zn2 transport systems permease components	transmembrane transport of Zn
ENOG5046SME	ABC-type Zn2 transport system, periplasmic component surface adhesin	transmembrane transport of Zn
ENOG50261AJ	ABC-type Mn2 Zn2 transport system, permease component	transmembrane transport of Zn
ENOG501GZDW	COG1108 ABC-type Mn2 Zn2 transport systems, permease components	transmembrane transport of Zn
ENOG5041FPP	to COG1108 ABC-type Mn2 Zn2 transport systems, permease components of Yersinia frederiksenii ATCC 33641 UniRef RepID UPI00005F92AB	transmembrane transport of Zn
ENOG502JU9H	ABC-type Zn2 transport system, periplasmic component surface adhesin	transmembrane transport of Zn
ENOG502UDZT	ABC-type Zn2 transport system, periplasmic component surface adhesin	transmembrane transport of Zn
ENOG502GJ7H	ABC-type Mn2 Zn2 transport systems permease components	transmembrane transport of Zn
ENOG502QJ75	COG1108 ABC-type Mn2 Zn2 transport systems, permease components	transmembrane transport of Zn
ENOG501XIN4	COG1108 ABC-type Mn2 Zn2 transport systems, permease components	transmembrane transport of Zn
ENOG50376HT	ABC-type Zn2 transport system, periplasmic component surface adhesin	transmembrane transport of Zn
ENOG504E0XK	ABC-type Mn2 Zn2 transport system, permease component	transmembrane transport of Zn
ENOG502ICEW	ABC-type Mn2 Zn2 transport	transmembrane transport of Zn
ENOG502HPTZ	ABC-type Mn2 Zn2 transport system, permease component	transmembrane transport of Zn
ENOG501XY8J	ABC-type Mn2 Zn2 transport systems permease components	transmembrane transport of Zn
ENOG501HA5M	ABC-type Mn2 Zn2 transport	transmembrane transport of Zn
ENOG501ZDBC	COG1108 ABC-type Mn2 Zn2 transport systems, permease components	transmembrane transport of Zn
ENOG501Z05N	COG1108 ABC-type Mn2 Zn2 transport systems, permease components	transmembrane transport of Zn
ENOG501HZBN	ABC-type Mn2 Zn2 transport systems permease components	transmembrane transport of Zn
ENOG504D5ZD	ABC-type Mn2 Zn2 transport systems permease components	transmembrane transport of Zn
ENOG5022K83	ABC-type Mn2 Zn2 transport systems permease components	transmembrane transport of Zn
ENOG502P1AJ	COG1108 ABC-type Mn2 Zn2 transport systems, permease components	transmembrane transport of Zn
ENOG504EP7Y	ABC-type Zn2 transport system, periplasmic component surface adhesin	transmembrane transport of Zn
ENOG502P9EI	COG1108 ABC-type Mn2 Zn2 transport systems, permease components	transmembrane transport of Zn
ENOG502IZV6	ABC-type Zn2 transport system, periplasmic component surface adhesin	transmembrane transport of Zn
ENOG5022KZF	ABC-type Mn2 Zn2 transport systems permease components	transmembrane transport of Zn
ENOG502HNBR	ABC-type Mn2 Zn2 transport systems permease components	transmembrane transport of Zn
ENOG5023TCB	COG1108 ABC-type Mn2 Zn2 transport systems, permease components	transmembrane transport of Zn
ENOG502JQQ3	COG4531 ABC-type Zn2 transport system, periplasmic component surface adhesin	transmembrane transport of Zn
ENOG501RH5Q	ABC-type Mn2 Zn2 transport systems permease components	transmembrane transport of Zn
ENOG5022KBD	ABC-type Mn2 Zn2 transport systems permease components	transmembrane transport of Zn
ENOG501XT4D	COG4531 ABC-type Zn2 transport system, periplasmic component surface adhesin	transmembrane transport of Zn
ENOG501ZB0A	COG1108 ABC-type Mn2 Zn2 transport systems, permease components	transmembrane transport of Zn
ENOG501JTA0	ABC-type Zn2 transport system, periplasmic component surface adhesin	transmembrane transport of Zn
ENOG502JYJH	ABC-type Zn2 transport system, periplasmic component surface adhesin	transmembrane transport of Zn
ENOG5022RES	ABC-type Mn2 Zn2 transport systems, permease components	transmembrane transport of Zn
ENOG501X0HT	ABC-type Mn2 Zn2 transport	transmembrane transport of Zn
ENOG501G17S	ABC-type Mn2 Zn2 transport	transmembrane transport of Zn
ENOG501SNMR	ABC-type Mn2 Zn2 transport systems permease components	transmembrane transport of Zn
ENOG504H1DS	ABC-type Mn2 Zn2 transport	transmembrane transport of Zn
ENOG501R07X	ABC-type Mn2 Zn2 transport systems permease components	transmembrane transport of Zn
ENOG502TVXP	ABC-type Zn2 transport system, periplasmic component surface adhesin	transmembrane transport of Zn
ENOG502H5BQ	ABC-type Zn2 transport system, periplasmic component surface adhesin	transmembrane transport of Zn
ENOG50477WC	ABC-type Mn2 Zn2 transport	transmembrane transport of Zn
ENOG502NP5Y	ABC-type Zn2 transport system, periplasmic component surface adhesin	transmembrane transport of Zn
ENOG50465VC	COG1108 ABC-type Mn2 Zn2 transport systems, permease components	transmembrane transport of Zn
ENOG502P0XD	COG1108 ABC-type Mn2 Zn2 transport systems, permease components	transmembrane transport of Zn
ENOG502U8Y7	ABC-type Zn2 transport system, periplasmic component surface adhesin	transmembrane transport of Zn
ENOG502YY91	ABC-type Zn2 transport system, periplasmic component surface adhesin	transmembrane transport of Zn
ENOG504D68P	ABC-type Mn2 Zn2 transport systems permease components	transmembrane transport of Zn
ENOG501GZF0	ABC-type Zn2 transport system, periplasmic component surface adhesin	transmembrane transport of Zn
ENOG502IWW2	COG1108 ABC-type Mn2 Zn2 transport systems permease	transmembrane transport of Zn
COG4531	ABC-type Zn2 transport system, periplasmic component surface adhesin	transmembrane transport of Zn
ENOG504E2JQ	ABC-type Mn2 Zn2 transport systems permease components	transmembrane transport of Zn
ENOG504G94R	ABC-type Mn2 Zn2 transport systems permease components	transmembrane transport of Zn
ENOG501R5Z4	ABC-type Zn2 transport system, periplasmic component surface adhesin	transmembrane transport of Zn
ENOG501RPYF	COG1108 ABC-type Mn2 Zn2 transport systems permease components	transmembrane transport of Zn
ENOG503WIIH	ABC-type Mn2 Zn2 transport	transmembrane transport of Zn
ENOG502YUUI	ABC-type Zn2 transport system, periplasmic component surface adhesin	transmembrane transport of Zn
ENOG50261UN	ABC-type Mn2 Zn2 transport	transmembrane transport of Zn
ENOG5022NWK	ABC-type Mn2 Zn2 transport systems permease components	transmembrane transport of Zn
ENOG5046Q69	COG1108 ABC-type Mn2 Zn2 transport systems, permease components	transmembrane transport of Zn
ENOG504DZE0	ABC-type Mn2 Zn2 transport system, permease component	transmembrane transport of Zn
ENOG503XZXJ	COG COG1108 ABC-type Mn2 Zn2 transport systems, permease components	transmembrane transport of Zn
ENOG501XW75	COG1108 ABC-type Mn2 Zn2 transport systems, permease components	transmembrane transport of Zn
ENOG5042TZ1	ABC-type Zn2 transport system, periplasmic component surface adhesin	transmembrane transport of Zn
ENOG502IY19	COG1108 ABC-type Mn2 Zn2 transport systems permease	transmembrane transport of Zn
ENOG502GK0I	ABC-type Mn2 Zn2 transport systems permease components	transmembrane transport of Zn
ENOG501F8NP	COGs COG1108 ABC-type Mn2 Zn2 transport systems permease components	transmembrane transport of Zn
ENOG501GZ1N	COG1108 ABC-type Mn2 Zn2 transport systems, permease components	transmembrane transport of Zn
ENOG50467GB	COG4531 ABC-type Zn2 transport system, periplasmic component surface adhesin	transmembrane transport of Zn
ENOG501MVC2	COG1108 ABC-type Mn2 Zn2 transport systems permease components	transmembrane transport of Zn
ENOG5023643	COG1108 ABC-type Mn2 Zn2 transport systems, permease components	transmembrane transport of Zn
ENOG501M9ER	ABC-type Mn2 Zn2 transport systems, permease components	transmembrane transport of Zn
ENOG502MTGH	ABC-type Zn2 transport system, periplasmic component surface adhesin	transmembrane transport of Zn
ENOG501QTTI	ABC-type Zn2 transport system, periplasmic component surface adhesin	transmembrane transport of Zn
ENOG501WNEU	ABC-type Zn2 transport system, periplasmic component surface adhesin	transmembrane transport of Zn
ENOG5041CU0	ABC-type Mn2 Zn2 transport systems permease components	transmembrane transport of Zn
ENOG504B72V	ABC-type Mn2 Zn2 transport systems, permease components	transmembrane transport of Zn
ENOG5046PBV	COG1108 ABC-type Mn2 Zn2 transport systems, permease components	transmembrane transport of Zn
ENOG502JIF8	ABC-type Zn2 transport system, periplasmic component surface adhesin	transmembrane transport of Zn
ENOG501SNIU	ABC-type Zn2 transport system, periplasmic component surface adhesin	transmembrane transport of Zn
ENOG504G3BV	ABC-type Mn2 Zn2 transport systems permease components	transmembrane transport of Zn
ENOG501XV3S	COG1108 ABC-type Mn2 Zn2 transport systems, permease components	transmembrane transport of Zn
ENOG501REHQ	ABC-type Zn2 transport system, periplasmic component surface adhesin	transmembrane transport of Zn
ENOG5022Q0J	ABC-type Mn2 Zn2 transport systems permease components	transmembrane transport of Zn
ENOG501M95V	ABC-type Mn2 Zn2 transport systems, permease components	transmembrane transport of Zn
ENOG501JZG5	ABC-type Zn2 transport system, periplasmic component surface adhesin	transmembrane transport of Zn
ENOG501G010	ABC-type Mn2 Zn2 transport systems permease components	transmembrane transport of Zn
ENOG5023U0U	COG1108 ABC-type Mn2 Zn2 transport systems, permease components	transmembrane transport of Zn
ENOG502IY65	ABC-type Zn2 transport system, periplasmic component surface adhesin	transmembrane transport of Zn
ENOG50261CW	ABC-type Mn2 Zn2 transport	transmembrane transport of Zn
ENOG50261XQ	ABC-type Mn2 Zn2 transport system, permease component	transmembrane transport of Zn
ENOG504FQVT	ABC-type Mn2 Zn2 transport systems permease components	transmembrane transport of Zn
ENOG501HKBY	ABC-type Mn2 Zn2 transport systems permease components	transmembrane transport of Zn
ENOG501Z0PA	ABC-type Zn2 transport system, periplasmic component surface adhesin	transmembrane transport of Zn
ENOG502JQJ3	COG1108 ABC-type Mn2 Zn2 transport systems, permease components	transmembrane transport of Zn
ENOG501JZC2	ABC-type Zn2 transport system, periplasmic component surface adhesin	transmembrane transport of Zn
ENOG501Y7XS	ABC-type Mn2 Zn2 transport systems, permease components	transmembrane transport of Zn
ENOG504HBD7	ABC-type Mn2 Zn2 transport systems, permease components	transmembrane transport of Zn
ENOG5023F11	ABC-type Mn2 Zn2 transport systems permease components	transmembrane transport of Zn
ENOG501WJ32	ABC-type Mn2 Zn2 transport systems permease components	transmembrane transport of Zn
ENOG501GCIF	COG1108 ABC-type Mn2 Zn2 transport systems permease components	transmembrane transport of Zn
ENOG501MY5X	COG1108 ABC-type Mn2 Zn2 transport systems, permease components	transmembrane transport of Zn
ENOG504D642	ABC-type Mn2 Zn2 transport systems permease components	transmembrane transport of Zn
ENOG5047FCW	ABC-type Mn2 Zn2 transport systems, permease components	transmembrane transport of Zn
ENOG504338V	ABC-type Mn2 Zn2 transport systems permease components	transmembrane transport of Zn
ENOG502HM2F	ABC-type Mn2 Zn2 transport systems permease components	transmembrane transport of Zn
ENOG501F8IT	COGs COG1108 ABC-type Mn2 Zn2 transport systems permease components	transmembrane transport of Zn
ENOG501XJ7U	ABC-type Zn2 transport system, periplasmic component surface adhesin	transmembrane transport of Zn
ENOG501PAGI	ABC-type Mn2 Zn2 transport systems permease components	transmembrane transport of Zn
ENOG501H9FW	COG1108 ABC-type Mn2 Zn2 transport systems permease components	transmembrane transport of Zn
ENOG504B7X2	ABC-type Mn2 Zn2 transport systems, permease components	transmembrane transport of Zn
ENOG504AXBE	COG1108 ABC-type Mn2 Zn2 transport systems, permease components	transmembrane transport of Zn
ENOG502P13E	COG1108 ABC-type Mn2 Zn2 transport systems, permease components	transmembrane transport of Zn
ENOG501RRX3	ABC-type Mn2 Zn2 transport systems permease components	transmembrane transport of Zn
ENOG501ZAY6	'COG1108 ABC-type Mn2 Zn2 transport systems, permease components'	transmembrane transport of Zn
ENOG503Y2X7	ABC-type Zn2 transport system, periplasmic component surface adhesin	transmembrane transport of Zn
ENOG504HCDH	'COG1108 ABC-type Mn2 Zn2 transport systems, permease components'	transmembrane transport of Zn
COG1108	ABC-type Mn2 Zn2 transport systems permease components	transmembrane transport of Zn
ENOG503T2ZC	ABC-type Mn2 Zn2 transport systems permease components	transmembrane transport of Zn
ENOG501Q0BJ	ABC-type Zn2 transport system, periplasmic component surface adhesin	transmembrane transport of Zn
ENOG501T4T2	ABC-type Mn2 Zn2 transport systems permease components	transmembrane transport of Zn
ENOG501H8IE	ABC-type Mn2 Zn2 transport	transmembrane transport of Zn
ENOG501J596	ABC-type Mn2 Zn2 transport systems, permease	transmembrane transport of Zn
ENOG501H8EJ	ABC-type Mn2 Zn2 transport systems permease components	transmembrane transport of Zn
ENOG502GBQE	ABC-type Zn2 transport system, periplasmic component surface adhesin	transmembrane transport of Zn
ENOG502TQXB	COG1108 ABC-type Mn2 Zn2 transport systems permease components	transmembrane transport of Zn
ENOG503ZH7F	COG1108 ABC-type Mn2 Zn2 transport systems, permease components	transmembrane transport of Zn
ENOG5026QCM	ABC-type Mn2 Zn2 transport	transmembrane transport of Zn
ENOG502617W	ABC-type Mn2 Zn2 transport	transmembrane transport of Zn
ENOG504E68I	ABC-type Mn2 Zn2 transport systems permease components	transmembrane transport of Zn
ENOG5026ECI	COG1108 ABC-type Mn2 Zn2 transport systems, permease components	transmembrane transport of Zn
ENOG502I9D8	ABC-type Mn2 Zn2 transport systems permease components	transmembrane transport of Zn
ENOG501T9ZN	ABC-type Zn2 transport system, periplasmic component surface adhesin	transmembrane transport of Zn
ENOG501HY97	ABC-type Mn2 Zn2 transport systems permease components	transmembrane transport of Zn
ENOG5046PIK	COG1108 ABC-type Mn2 Zn2 transport systems, permease components	transmembrane transport of Zn
ENOG502V7PK	COG1108 ABC-type Mn2 Zn2 transport systems permease components	transmembrane transport of Zn
ENOG5046NGY	COG4531 ABC-type Zn2 transport system, periplasmic component surface adhesin	transmembrane transport of Zn
ENOG502HKZS	ABC-type Mn2 Zn2 transport systems permease components	transmembrane transport of Zn
ENOG5026EID	COG1108 ABC-type Mn2 Zn2 transport systems, permease components	transmembrane transport of Zn
arCOG01006	COG1108 ABC-type Mn2 Zn2 transport systems permease components	transmembrane transport of Zn
ENOG503NPZS	ABC-type Mn2 Zn2 transport systems permease components	transmembrane transport of Zn
ENOG503ZIA8	ABC-type Mn2 Zn2 transport	transmembrane transport of Zn
ENOG501RUC2	Fe2 Zn2 uptake regulation	transmembrane transport of Zn
ENOG503WDR6	Fe2 Zn2 uptake regulation protein	transmembrane transport of Zn
ENOG501J6FP	COG0735 Fe2 Zn2 uptake regulation proteins	transmembrane transport of Zn
ENOG503Y0FK	COG COG0735 Fe2 Zn2 uptake regulation proteins	transmembrane transport of Zn
ENOG503VWWF	COG0735 Fe2 Zn2 uptake regulation proteins	transmembrane transport of Zn
ENOG504NU79	COG0735 Fe2 Zn2 uptake regulation proteins	transmembrane transport of Zn
ENOG503Y1MN	COG COG0735 Fe2 Zn2 uptake regulation proteins	transmembrane transport of Zn
ENOG501F7VJ	COGs COG0735 Fe2 Zn2 uptake regulation protein	transmembrane transport of Zn
ENOG503VI2P	Fe2 Zn2 uptake regulation protein	transmembrane transport of Zn
ENOG504NM2V	Fe2 Zn2 uptake regulation	transmembrane transport of Zn
ENOG501M8Z7	Fe2 Zn2 uptake regulation proteins	transmembrane transport of Zn
ENOG503VJW4	Fe2 Zn2 uptake regulation protein	transmembrane transport of Zn
ENOG5046NSS	COG0735 Fe2 Zn2 uptake regulation proteins	transmembrane transport of Zn
ENOG501F97Z	COGs COG0735 Fe2 Zn2 uptake regulation protein	transmembrane transport of Zn
ENOG501I359	COG0735 Fe2 Zn2 uptake regulation proteins	transmembrane transport of Zn
ENOG504EB2D	Fe2 Zn2 uptake regulation protein	transmembrane transport of Zn
ENOG503VJQB	Fe2 Zn2 uptake regulation protein	transmembrane transport of Zn
ENOG502P373	COG0735 Fe2 Zn2 uptake regulation proteins	transmembrane transport of Zn
ENOG501Q8XB	COG0735 Fe2 Zn2 uptake regulation proteins	transmembrane transport of Zn
ENOG502P35R	COG0735 Fe2 Zn2 uptake regulation proteins	transmembrane transport of Zn
ENOG503ZIHY	COG0735 Fe2 Zn2 uptake regulation proteins	transmembrane transport of Zn
ENOG502VA8I	COG0735 Fe2 Zn2 uptake regulation proteins	transmembrane transport of Zn
ENOG501TJAZ	COG0735 Fe2 Zn2 uptake regulation proteins	transmembrane transport of Zn
ENOG502XZ5Y	COG0735 Fe2 Zn2 uptake regulation proteins	transmembrane transport of Zn
ENOG504NYYB	COGs COG0735 Fe2 Zn2 uptake regulation protein	transmembrane transport of Zn
ENOG501YQMV	Fe2 Zn2 uptake regulation	transmembrane transport of Zn
ENOG503WDV0	Fe2 Zn2 uptake regulation protein	transmembrane transport of Zn
ENOG501WN2D	COGs COG0735 Fe2 Zn2 uptake regulation protein	transmembrane transport of Zn
ENOG503WDRJ	Fe2 Zn2 uptake regulation protein	transmembrane transport of Zn
ENOG501QRDB	Fe2 Zn2 uptake regulation	transmembrane transport of Zn
ENOG502P2VR	COG0735 Fe2 Zn2 uptake regulation proteins	transmembrane transport of Zn
ENOG5047REQ	COGs COG0735 Fe2 Zn2 uptake regulation protein	transmembrane transport of Zn
ENOG502XJED	COG0735 Fe2 Zn2 uptake regulation proteins	transmembrane transport of Zn
ENOG501Y0XK	COG0735 Fe2 Zn2 uptake regulation proteins	transmembrane transport of Zn
ENOG5046QIX	COG0735 Fe2 Zn2 uptake regulation proteins	transmembrane transport of Zn
ENOG5047UVQ	COGs COG0735 Fe2 Zn2 uptake regulation protein	transmembrane transport of Zn
ENOG5023WYE	COG0735 Fe2 Zn2 uptake regulation proteins	transmembrane transport of Zn
ENOG501FDUE	Mediates zinc uptake. May also transport other divalent cations	transmembrane transport of Zn
ENOG502WJM5	Mediates zinc uptake. May also transport other divalent cations	transmembrane transport of Zn
ENOG504FY5S	Mediates zinc uptake. May also transport other divalent cations	transmembrane transport of Zn
ENOG502HEM8	Mediates zinc uptake. May also transport other divalent cations	transmembrane transport of Zn
ENOG503X19V	Mediates zinc uptake. May also transport other divalent cations	transmembrane transport of Zn
ENOG503WH4C	Mediates zinc uptake. May also transport other divalent cations	transmembrane transport of Zn
ENOG5041ESV	high-affinity zinc uptake system membrane protein ZnuB	transmembrane transport of Zn
ENOG502MIGD	Mediates zinc uptake. May also transport other divalent cations	transmembrane transport of Zn
ENOG504NGQ8	Mediates zinc uptake. May also transport other divalent cations	transmembrane transport of Zn
ENOG501RNXU	Mediates zinc uptake. May also transport other divalent cations	transmembrane transport of Zn
ENOG501ZB31	Mediates zinc uptake. May also transport other divalent cations	transmembrane transport of Zn
ENOG502ICIQ	Mediates zinc uptake. May also transport other divalent cations	transmembrane transport of Zn
ENOG5026E0J	Mediates zinc uptake. May also transport other divalent cations	transmembrane transport of Zn
ENOG503ZIW7	Mediates zinc uptake. May also transport other divalent cations	transmembrane transport of Zn
ENOG504CSVK	Mediates zinc uptake. May also transport other divalent cations	transmembrane transport of Zn
ENOG501Y6XT	High-affinity zinc uptake system membrane protein ZnuB	transmembrane transport of Zn
ENOG504HB3R	Mediates zinc uptake. May also transport other divalent cations	transmembrane transport of Zn
ENOG5022JP1	Mediates zinc uptake. May also transport other divalent cations	transmembrane transport of Zn
ENOG501MWEZ	Mediates zinc uptake. May also transport other divalent cations	transmembrane transport of Zn
ENOG501X4CY	Mediates zinc uptake. May also transport other divalent cations	transmembrane transport of Zn
ENOG5037CYS	Involved in the high-affinity zinc uptake transport system	transmembrane transport of Zn
ENOG503NMHC	Mediates zinc uptake. May also transport other divalent cations	transmembrane transport of Zn
ENOG5042NT2	Mediates zinc uptake. May also transport other divalent cations	transmembrane transport of Zn
ENOG501Y6S6	High-affinity zinc uptake system protein znuA	transmembrane transport of Zn
ENOG5041E1S	High-affinity zinc uptake system protein znuA	transmembrane transport of Zn
ENOG502KQ96	Mediates zinc uptake. May also transport other divalent cations	transmembrane transport of Zn
ENOG503XN1F	Mediates zinc uptake. May also transport other divalent cations	transmembrane transport of Zn
ENOG5022WC6	Mediates zinc uptake. May also transport other divalent cations	transmembrane transport of Zn
ENOG502YMWF	Mediates zinc uptake. May also transport other divalent cations	transmembrane transport of Zn
ENOG503XMDE	High-affinity zinc uptake system membrane protein ZnuB	transmembrane transport of Zn
ENOG5022VPZ	Mediates zinc uptake. May also transport other divalent cations	transmembrane transport of Zn
ENOG50470S4	Mediates zinc uptake. May also transport other divalent cations	transmembrane transport of Zn
ENOG502M7VT	Mediates zinc uptake. May also transport other divalent cations	transmembrane transport of Zn
ENOG503IW50	Mediates zinc uptake. May also transport other divalent cations	transmembrane transport of Zn
ENOG502J9X0	Mediates zinc uptake. May also transport other divalent cations	transmembrane transport of Zn
ENOG503WAEI	Mediates zinc uptake. May also transport other divalent cations	transmembrane transport of Zn
ENOG50379ZE	Mediates zinc uptake. May also transport other divalent cations	transmembrane transport of Zn
ENOG5022REY	Mediates zinc uptake. May also transport other divalent cations	transmembrane transport of Zn
ENOG502FQF3	Mediates zinc uptake. May also transport other divalent cations	transmembrane transport of Zn
ENOG504BUSF	Part of the ABC transporter complex ZnuABC involved in zinc import. Responsible for energy coupling to the transport system	transmembrane transport of Zn
ENOG503ZZUH	Part of the ABC transporter complex ZnuABC involved in zinc import. Responsible for energy coupling to the transport system	transmembrane transport of Zn
ENOG501YXED	Part of the ABC transporter complex ZnuABC involved in zinc import. Responsible for energy coupling to the transport system	transmembrane transport of Zn
ENOG503X1QV	Part of the ABC transporter complex ZnuABC involved in zinc import. Responsible for energy coupling to the transport system	transmembrane transport of Zn
ENOG501XW3M	Part of the ABC transporter complex ZnuABC involved in zinc import. Responsible for energy coupling to the transport system	transmembrane transport of Zn
ENOG501FB33	Part of the ABC transporter complex ZnuABC involved in zinc import. Responsible for energy coupling to the transport system	transmembrane transport of Zn
ENOG501Z1HJ	Part of the ABC transporter complex ZnuABC involved in zinc import. Responsible for energy coupling to the transport system	transmembrane transport of Zn
ENOG503FG8Z	Part of the ABC transporter complex ZnuABC involved in zinc import. Responsible for energy coupling to the transport system	transmembrane transport of Zn
ENOG504N9XU	Part of the ABC transporter complex ZnuABC involved in zinc import. Responsible for energy coupling to the transport system	transmembrane transport of Zn
ENOG504BPW6	Part of the ABC transporter complex ZnuABC involved in zinc import. Responsible for energy coupling to the transport system	transmembrane transport of Zn
ENOG502JQ8C	Part of the ABC transporter complex ZnuABC involved in zinc import. Responsible for energy coupling to the transport system	transmembrane transport of Zn
ENOG501RPJT	Part of the ABC transporter complex ZnuABC involved in zinc import. Responsible for energy coupling to the transport system	transmembrane transport of Zn
ENOG5047F9W	Part of the ABC transporter complex ZnuABC involved in zinc import. Responsible for energy coupling to the transport system	transmembrane transport of Zn
ENOG502JDMR	Part of the ABC transporter complex ZnuABC involved in zinc import. Responsible for energy coupling to the transport system	transmembrane transport of Zn
ENOG5046NEQ	Part of the ABC transporter complex ZnuABC involved in zinc import. Responsible for energy coupling to the transport system	transmembrane transport of Zn
ENOG501Y7IG	Part of the ABC transporter complex ZnuABC involved in zinc import. Responsible for energy coupling to the transport system	transmembrane transport of Zn
ENOG502PD6P	Part of the ABC transporter complex ZnuABC involved in zinc import. Responsible for energy coupling to the transport system	transmembrane transport of Zn
ENOG501J1Q4	Part of the ABC transporter complex ZnuABC involved in zinc import. Responsible for energy coupling to the transport system	transmembrane transport of Zn
ENOG503N6PS	Part of the ABC transporter complex ZnuABC involved in zinc import. Responsible for energy coupling to the transport system	transmembrane transport of Zn
ENOG501XTI4	Part of the ABC transporter complex ZnuABC involved in zinc import. Responsible for energy coupling to the transport system	transmembrane transport of Zn
ENOG503FDX1	Part of the ABC transporter complex ZnuABC involved in zinc import. Responsible for energy coupling to the transport system	transmembrane transport of Zn
ENOG503ZKQ9	Part of the ABC transporter complex ZnuABC involved in zinc import. Responsible for energy coupling to the transport system	transmembrane transport of Zn
ENOG5034GG0	Part of the ABC transporter complex ZnuABC involved in zinc import. Responsible for energy coupling to the transport system	transmembrane transport of Zn
ENOG504B875	Part of the ABC transporter complex ZnuABC involved in zinc import. Responsible for energy coupling to the transport system	transmembrane transport of Zn
ENOG501YFEY	Part of the ABC transporter complex ZnuABC involved in zinc import. Responsible for energy coupling to the transport system	transmembrane transport of Zn
ENOG503NJ9Z	Part of the ABC transporter complex ZnuABC involved in zinc import. Responsible for energy coupling to the transport system	transmembrane transport of Zn
ENOG501XHPH	Part of the ABC transporter complex ZnuABC involved in zinc import. Responsible for energy coupling to the transport system	transmembrane transport of Zn
ENOG503X5FF	Part of the ABC transporter complex ZnuABC involved in zinc import. Responsible for energy coupling to the transport system	transmembrane transport of Zn
ENOG50282YA	Part of the ABC transporter complex ZnuABC involved in zinc import. Responsible for energy coupling to the transport system	transmembrane transport of Zn
ENOG502XMKU	Part of the ABC transporter complex ZnuABC involved in zinc import. Responsible for energy coupling to the transport system	transmembrane transport of Zn
ENOG5047GQ8	Part of the ABC transporter complex ZnuABC involved in zinc import. Responsible for energy coupling to the transport system	transmembrane transport of Zn
ENOG502PKII	Part of the ABC transporter complex ZnuABC involved in zinc import. Responsible for energy coupling to the transport system	transmembrane transport of Zn
ENOG503Z7BW	Part of the ABC transporter complex ZnuABC involved in zinc import. Responsible for energy coupling to the transport system	transmembrane transport of Zn
ENOG501Y4UW	Part of the ABC transporter complex ZnuABC involved in zinc import. Responsible for energy coupling to the transport system	transmembrane transport of Zn
ENOG5043JDG	Part of the ABC transporter complex ZnuABC involved in zinc import. Responsible for energy coupling to the transport system	transmembrane transport of Zn
ENOG504KME9	Part of the ABC transporter complex ZnuABC involved in zinc import. Responsible for energy coupling to the transport system	transmembrane transport of Zn
ENOG503ZH1T	Part of the ABC transporter complex ZnuABC involved in zinc import. Responsible for energy coupling to the transport system	transmembrane transport of Zn
ENOG501FGPN	Part of the ABC transporter complex ZnuABC involved in zinc import. Responsible for energy coupling to the transport system	transmembrane transport of Zn
ENOG501MS59	Part of the ABC transporter complex ZnuABC involved in zinc import. Responsible for energy coupling to the transport system	transmembrane transport of Zn
ENOG501Z6CR	Part of the ABC transporter complex ZnuABC involved in zinc import. Responsible for energy coupling to the transport system	transmembrane transport of Zn
ENOG503WXT2	Part of the ABC transporter complex ZnuABC involved in zinc import. Responsible for energy coupling to the transport system	transmembrane transport of Zn
ENOG502P1P5	Part of the ABC transporter complex ZnuABC involved in zinc import. Responsible for energy coupling to the transport system	transmembrane transport of Zn
ENOG503XNTN	Part of the ABC transporter complex ZnuABC involved in zinc import. Responsible for energy coupling to the transport system	transmembrane transport of Zn
ENOG503Z1PU	Part of the ABC transporter complex ZnuABC involved in zinc import. Responsible for energy coupling to the transport system	transmembrane transport of Zn
ENOG502PVTY	Part of the ABC transporter complex ZnuABC involved in zinc import. Responsible for energy coupling to the transport system	transmembrane transport of Zn
ENOG503VZ5W	Part of the ABC transporter complex ZnuABC involved in zinc import. Responsible for energy coupling to the transport system	transmembrane transport of Zn
ENOG502TQUI	Part of the ABC transporter complex ZnuABC involved in zinc import. Responsible for energy coupling to the transport system	transmembrane transport of Zn
ENOG502VF0M	Part of the ABC transporter complex ZnuABC involved in zinc import. Responsible for energy coupling to the transport system	transmembrane transport of Zn
ENOG501YPIK	Part of the ABC transporter complex ZnuABC involved in zinc import. Responsible for energy coupling to the transport system	transmembrane transport of Zn
ENOG502P8E1	Part of the ABC transporter complex ZnuABC involved in zinc import. Responsible for energy coupling to the transport system	transmembrane transport of Zn
ENOG501J5II	Part of the ABC transporter complex ZnuABC involved in zinc import. Responsible for energy coupling to the transport system	transmembrane transport of Zn
ENOG501MUDW	Part of the ABC transporter complex ZnuABC involved in zinc import. Responsible for energy coupling to the transport system	transmembrane transport of Zn
ENOG5046BC2	Part of the ABC transporter complex ZnuABC involved in zinc import. Responsible for energy coupling to the transport system	transmembrane transport of Zn
ENOG501Y9UE	Part of the ABC transporter complex ZnuABC involved in zinc import. Responsible for energy coupling to the transport system	transmembrane transport of Zn
ENOG50465N4	Part of the ABC transporter complex ZnuABC involved in zinc import. Responsible for energy coupling to the transport system	transmembrane transport of Zn
ENOG5041FAG	Part of the ABC transporter complex ZnuABC involved in zinc import. Responsible for energy coupling to the transport system	transmembrane transport of Zn
ENOG503ZW0X	Part of the ABC transporter complex ZnuABC involved in zinc import. Responsible for energy coupling to the transport system	transmembrane transport of Zn
ENOG50461YF	Part of the ABC transporter complex ZnuABC involved in zinc import. Responsible for energy coupling to the transport system	transmembrane transport of Zn
ENOG5037CXR	Part of the ABC transporter complex ZnuABC involved in zinc import. Responsible for energy coupling to the transport system	transmembrane transport of Zn
ENOG501MS3Q	Involved in zinc efflux across the cytoplasmic membrane, thus reducing zinc accumulation in the cytoplasm and rendering bacteria more resistant to zinc. It may contribute to zinc homeostasis at low concentrations of zinc	transmembrane transport of Zn
ENOG503ZZQ0	Involved in zinc efflux across the cytoplasmic membrane	transmembrane transport of Zn
ENOG503ZK8A	Involved in zinc efflux across the cytoplasmic membrane, thus reducing zinc accumulation in the cytoplasm and rendering bacteria more resistant to zinc. It may contribute to zinc homeostasis at low concentrations of zinc	transmembrane transport of Zn
ENOG503XMQK	Involved in zinc efflux across the cytoplasmic membrane, thus reducing zinc accumulation in the cytoplasm and rendering bacteria more resistant to zinc. It may contribute to zinc homeostasis at low concentrations of zinc	transmembrane transport of Zn
ENOG503W012	Involved in zinc efflux across the cytoplasmic membrane	transmembrane transport of Zn
ENOG503WVVB	Involved in zinc efflux across the cytoplasmic membrane, thus reducing zinc accumulation in the cytoplasm and rendering bacteria more resistant to zinc. It may contribute to zinc homeostasis at low concentrations of zinc	transmembrane transport of Zn
ENOG502KEI8	TIGRFAM TonB-dependent siderophore receptor	metabolism of Zn ligands
ENOG50264C7	ABC-type cobalamin Fe3 -siderophore transport system, ATPase component	metabolism of Zn ligands
arCOG00198	COG1120 ABC-type cobalamin Fe3 -siderophores transport systems, ATPase components	metabolism of Zn ligands
ENOG502VA8Q	protein related to arylsulfate sulfotransferase involved in siderophore biosynthesis	metabolism of Zn ligands
ENOG501S1Q0	TonB-dependent siderophore receptor	metabolism of Zn ligands
ENOG503ZPUQ	Ferric siderophore ABC transporter substrate-binding protein	metabolism of Zn ligands
ENOG503J31D	siderophore biosynthetic process	metabolism of Zn ligands
ENOG501JAIK	protein related to arylsulfate sulfotransferase involved in siderophore biosynthesis	metabolism of Zn ligands
ENOG501YUTC	TonB-dependent siderophore receptor	metabolism of Zn ligands
ENOG503XN97	Part of the ABC transporter complex FhuCDB involved in iron(3 )-hydroxamate import. Binds the iron(3 )-hydroxamate complex and transfers it to the membrane-bound permease. Required for the transport of all iron(3 )-hydroxamate siderophores such as ferrichrome, gallichrome, desferrioxamine, coprogen, aerobactin, shizokinen, rhodotorulic acid and the antibiotic albomycin	metabolism of Zn ligands
ENOG501XEVS	TIGRFAM TonB-dependent siderophore receptor	metabolism of Zn ligands
ENOG502TRX3	TonB-dependent siderophore receptor	metabolism of Zn ligands
COG4264	siderophore biosynthetic process	metabolism of Zn ligands
ENOG502KTU5	TonB-dependent siderophore receptor	metabolism of Zn ligands
ENOG501WJGW	COG1120 ABC-type cobalamin Fe3 -siderophores transport systems, ATPase components	metabolism of Zn ligands
ENOG5043C98	TonB-dependent siderophore receptor	metabolism of Zn ligands
ENOG50478XQ	ABC-type cobalamin Fe3 -siderophore transport system, ATPase component	metabolism of Zn ligands
COG4774	siderophore transport	metabolism of Zn ligands
ENOG502VXR6	COG2977 Phosphopantetheinyl transferase component of siderophore synthetase	metabolism of Zn ligands
ENOG502KMGE	TIGRFAM TonB-dependent siderophore receptor	metabolism of Zn ligands
ENOG501YYBM	TIGRFAM TonB-dependent siderophore receptor	metabolism of Zn ligands
ENOG501K05Y	TonB-dependent siderophore receptor	metabolism of Zn ligands
ENOG502VB5K	COG2977 Phosphopantetheinyl transferase component of siderophore synthetase	metabolism of Zn ligands
ENOG503XZIK	ABC-type cobalamin Fe3 -siderophores transport systems, ATPase components	metabolism of Zn ligands
ENOG501EXSP	siderophore biosynthesis	metabolism of Zn ligands
ENOG502UBZU	related to arylsulfate sulfotransferase involved in siderophore biosynthesis	metabolism of Zn ligands
ENOG504AGUE	TIGRFAM TonB-dependent siderophore receptor	metabolism of Zn ligands
ENOG501YDAR	TonB-dependent siderophore receptor	metabolism of Zn ligands
ENOG501YZI7	TIGRFAM TonB-dependent siderophore receptor	metabolism of Zn ligands
ENOG502P44B	COG2977 Phosphopantetheinyl transferase component of siderophore synthetase	metabolism of Zn ligands
ENOG50468A6	COG2977 Phosphopantetheinyl transferase component of siderophore synthetase	metabolism of Zn ligands
ENOG503VI3V	COGs COG1120 ABC-type cobalamin Fe3 -siderophores transport systems ATPase components	metabolism of Zn ligands
ENOG502XTXW	ABC-type Fe3 -siderophore transport system, permease component	metabolism of Zn ligands
ENOG504B98P	ABC-type cobalamin Fe3 -siderophores transport systems, ATPase components	metabolism of Zn ligands
ENOG504FZVM	COG1120 ABC-type cobalamin Fe3 -siderophores transport systems, ATPase components	metabolism of Zn ligands
ENOG504AB21	TIGRFAM TonB-dependent siderophore receptor	metabolism of Zn ligands
ENOG502XT76	COG1120 ABC-type cobalamin Fe3 -siderophores transport systems, ATPase components	metabolism of Zn ligands
ENOG501V2K2	TonB-dependent siderophore receptor	metabolism of Zn ligands
ENOG503XNAQ	This protein is involved in the initial step of iron uptake by binding ferrienterobactin (Fe-ENT), an iron chelatin siderophore that allows E.coli to extract iron from the environment. FepA also acts as a receptor for colicins B and D	metabolism of Zn ligands
ENOG502VI99	TonB-dependent siderophore receptor	metabolism of Zn ligands
ENOG502Q43P	COG4615 ABC-type siderophore export system, fused ATPase and permease components	metabolism of Zn ligands
ENOG50476ND	siderophore receptor	metabolism of Zn ligands
ENOG501XW2I	Involved in the biosynthesis of the catechol siderophore vibriobactin. Vibriobactin is a chelating compound involved in transporting iron from the bacterial environment into the cell cytoplasm	metabolism of Zn ligands
ENOG502FQRT	TonB-dependent siderophore receptor	metabolism of Zn ligands
ENOG503VXY7	involved in the tonB-independent energy-dependent transport iron-siderophore complexes and vitamin B12 into the cell	metabolism of Zn ligands
ENOG501JRYI	TIGRFAM TonB-dependent siderophore receptor	metabolism of Zn ligands
ENOG502KTSJ	TonB-dependent siderophore receptor	metabolism of Zn ligands
ENOG501G2EF	TonB-dependent siderophore receptor	metabolism of Zn ligands
ENOG501YUV1	TIGRFAM TonB-dependent siderophore receptor	metabolism of Zn ligands
ENOG5034PIK	Ferric siderophore ABC transporter substrate-binding protein	metabolism of Zn ligands
ENOG501KCZH	sider_RhtX_FptX siderophore transporter, RhtX FptX family protein	metabolism of Zn ligands
ENOG501JSEV	TIGRFAM TonB-dependent siderophore receptor	metabolism of Zn ligands
ENOG502WGH3	TonB-dependent siderophore receptor	metabolism of Zn ligands
ENOG5041EAC	aerobactin siderophore biosynthesis protein IucC	metabolism of Zn ligands
ENOG504HADG	COG1120 ABC-type cobalamin Fe3 -siderophores transport systems, ATPase components	metabolism of Zn ligands
ENOG502Z3G2	Ferric siderophore ABC transporter, ATP-binding protein	metabolism of Zn ligands
ENOG502PEPA	protein related to arylsulfate sulfotransferase involved in siderophore biosynthesis	metabolism of Zn ligands
ENOG504PPIT	siderophore transport	metabolism of Zn ligands
ENOG501YQAE	involved in the tonB-independent energy-dependent transport iron-siderophore complexes and vitamin B12 into the cell	metabolism of Zn ligands
ENOG502JCGQ	TIGRFAM TonB-dependent siderophore receptor	metabolism of Zn ligands
ENOG501HK75	COGs COG1120 ABC-type cobalamin Fe3 -siderophores transport systems ATPase components	metabolism of Zn ligands
ENOG501K30G	TonB-dependent siderophore receptor	metabolism of Zn ligands
ENOG502NT5A	Tonb-dependent siderophore receptor	metabolism of Zn ligands
ENOG503QK9J	siderophore- iron	metabolism of Zn ligands
ENOG502TRCW	ABC-type cobalamin Fe3 -siderophores transport systems, ATPase components	metabolism of Zn ligands
ENOG5023V2N	COG1120 ABC-type cobalamin Fe3 -siderophores transport systems, ATPase components	metabolism of Zn ligands
ENOG504HA28	COG1120 ABC-type cobalamin Fe3 -siderophores transport systems, ATPase components	metabolism of Zn ligands
ENOG503V1B8	siderophore biosynthesis regulatory protein urbs1	metabolism of Zn ligands
ENOG501K1EQ	FAD-binding 9, siderophore-interacting domain protein	metabolism of Zn ligands
ENOG501S865	protein related to arylsulfate sulfotransferase involved in siderophore biosynthesis	metabolism of Zn ligands
ENOG504E0WU	ABC-type cobalamin Fe3 -siderophore transport system, ATPase component	metabolism of Zn ligands
ENOG501INEA	COGs COG0609 ABC-type Fe3 -siderophore transport system permease component	metabolism of Zn ligands
ENOG501XWJG	siderophore transport	metabolism of Zn ligands
ENOG504E0AK	ABC-type cobalamin Fe3 -siderophore transport system, ATPase component	metabolism of Zn ligands
ENOG504019F	involved in the tonB-independent energy-dependent transport iron-siderophore complexes and vitamin B12 into the cell	metabolism of Zn ligands
ENOG5026E56	COG1120 ABC-type cobalamin Fe3 -siderophores transport systems, ATPase components	metabolism of Zn ligands
ENOG503XP4X	siderophore transport	metabolism of Zn ligands
ENOG501HRDC	TIGRFAM TonB-dependent siderophore receptor	metabolism of Zn ligands
ENOG502UF7W	protein related to arylsulfate sulfotransferase involved in siderophore biosynthesis	metabolism of Zn ligands
ENOG503W0MI	involved in the tonB-independent energy-dependent transport iron-siderophore complexes and vitamin B12 into the cell	metabolism of Zn ligands
ENOG501YWJZ	siderophore receptor	metabolism of Zn ligands
ENOG5037H4U	siderophore transport	metabolism of Zn ligands
ENOG5020G5S	siderophore biosynthesis protein	metabolism of Zn ligands
ENOG502PE5G	ABC ferric siderophore transporter, ATPase subunit	metabolism of Zn ligands
ENOG503XPH0	Catalyzes the reduction of soluble flavins by reduced pyridine nucleotides. Seems to reduce the complexed Fe(3 ) iron of siderophores to Fe(2 ), thus releasing it from the chelator	metabolism of Zn ligands
ENOG501ZYDA	siderophore iron transporter	metabolism of Zn ligands
ENOG5047IXK	COGs COG0609 ABC-type Fe3 -siderophore transport system permease component	metabolism of Zn ligands
ENOG502JYZV	Ferric iron siderophore receptor	metabolism of Zn ligands
ENOG503T38P	interacts with the TonB-ExbBD complex which catalyzes the translocation of the siderophore to the periplasmic space	metabolism of Zn ligands
ENOG501YWEE	FAD-binding 9, siderophore-interacting domain protein	metabolism of Zn ligands
ENOG50264PU	ABC-type cobalamin Fe3 -siderophore transport system, ATPase component	metabolism of Zn ligands
ENOG502JQ64	COG4615 ABC-type siderophore export system, fused ATPase and permease components	metabolism of Zn ligands
ENOG5043IJY	COG1120 ABC-type cobalamin Fe3 -siderophores transport systems, ATPase components	metabolism of Zn ligands
ENOG5043KBQ	COG1120 ABC-type cobalamin Fe3 -siderophores transport systems, ATPase components	metabolism of Zn ligands
ENOG501Z06R	TonB-dependent siderophore receptor	metabolism of Zn ligands
ENOG502YTD9	TonB-dependent siderophore receptor	metabolism of Zn ligands
ENOG5022NQM	COG1120 ABC-type cobalamin Fe3 -siderophores transport systems, ATPase components	metabolism of Zn ligands
ENOG503ZIC9	protein related to arylsulfate sulfotransferase involved in siderophore biosynthesis	metabolism of Zn ligands
ENOG5026E1K	COG1120 ABC-type cobalamin Fe3 -siderophores transport systems, ATPase components	metabolism of Zn ligands
ENOG503XM9E	Involved in the uptake of iron in complex with ferrichrome, an hydroxamate-type siderophore. Binds and transports ferrichrome-iron across the outer membrane. In addition to its role in ferrichrome-iron transport, transports the antibiotic albomycin, which is a structural analog of ferrichrome, and acts as a receptor for colicin M, microcin J25 and bacteriophages T1, T5, phi80 and UC-1. The energy…	metabolism of Zn ligands
ENOG501K4E7	TonB-dependent siderophore receptor family protein	metabolism of Zn ligands
ENOG50204Q0	siderophore biosynthesis	metabolism of Zn ligands
ENOG502GN5R	siderophore-interacting protein	metabolism of Zn ligands
ENOG502VIIA	TonB-dependent siderophore receptor	metabolism of Zn ligands
ENOG504PPQ2	siderophore transport	metabolism of Zn ligands
ENOG50493XD	siderophore biosynthetic process	metabolism of Zn ligands
ENOG502WVT7	TonB-dependent siderophore receptor	metabolism of Zn ligands
ENOG503B0M8	Aerobactin siderophore biosynthesis protein iucB	metabolism of Zn ligands
ENOG504BBFI	ABC-type cobalamin Fe3 -siderophores transport systems, ATPase components	metabolism of Zn ligands
ENOG504H9D5	TonB-dependent siderophore receptor	metabolism of Zn ligands
ENOG503XQAN	Involved in the active transport across the outer membrane of iron complexed with catecholate siderophores such as dihydroxybenzoylserine and dihydroxybenzoate. It derives its energy for transport by interacting with the trans-periplasmic membrane protein TonB. Can also transport catechol-substituted cephalosporins. Receptor for microcins M, H47 and E492	metabolism of Zn ligands
ENOG502Q34W	protein related to arylsulfate sulfotransferase involved in siderophore biosynthesis	metabolism of Zn ligands
ENOG501YFIH	TonB-dependent siderophore receptor	metabolism of Zn ligands
ENOG5023SQT	ABC-type Fe3 -siderophore transport system, permease component	metabolism of Zn ligands
ENOG5046D51	COG1120 ABC-type cobalamin Fe3 -siderophores transport systems, ATPase components	metabolism of Zn ligands
ENOG501XNS8	COG1120 ABC-type cobalamin Fe3 -siderophores transport systems, ATPase components	metabolism of Zn ligands
ENOG502KW3Z	COG1120 ABC-type cobalamin Fe3 -siderophores transport systems, ATPase components	metabolism of Zn ligands
ENOG501KGUT	TonB-dependent siderophore receptor	metabolism of Zn ligands
ENOG502Q95D	TIGRFAM TonB-dependent siderophore receptor	metabolism of Zn ligands
ENOG502K6W1	protein related to arylsulfate sulfotransferase involved in siderophore biosynthesis	metabolism of Zn ligands
ENOG501XY5R	protein related to arylsulfate sulfotransferase involved in siderophore biosynthesis	metabolism of Zn ligands
COG4773	siderophore transport	metabolism of Zn ligands
ENOG502KP5R	TonB-dependent siderophore receptor	metabolism of Zn ligands
ENOG501XD9D	TonB-dependent siderophore receptor	metabolism of Zn ligands
ENOG503RZR4	Transporter, member of the ARN family of transporters that specifically recognize siderophore-iron chelates responsible for uptake of iron bound to	metabolism of Zn ligands
ENOG504034P	involved in the tonB-independent energy-dependent transport iron-siderophore complexes and vitamin B12 into the cell	metabolism of Zn ligands
ENOG502K1PN	TonB-dependent siderophore receptor	metabolism of Zn ligands
ENOG5020VPN	siderophore iron transporter	metabolism of Zn ligands
ENOG504AJ6G	Tonb-dependent siderophore receptor	metabolism of Zn ligands
ENOG50263FH	ABC-type cobalamin Fe3 -siderophore transport system, ATPase component	metabolism of Zn ligands
ENOG501XV8S	COG1120 ABC-type cobalamin Fe3 -siderophores transport systems, ATPase components	metabolism of Zn ligands
ENOG502IKXE	TCDB ATP-binding cassette (ABC) superfamily, iron chelate uptake transporter (FeCT) family (TC 3.A.1.14.z). ABCISSE ABC transporter, binding protein (BP), ISVH-family (iron siderophores, vitamin B12 and hemin)	metabolism of Zn ligands
ENOG503ZIE1	P COG0609 ABC-type Fe3 -siderophore transport system, permease component	metabolism of Zn ligands
ENOG502X7G4	Ferric siderophore ABC transporter, ATP-binding protein	metabolism of Zn ligands
ENOG5023UYV	COG1120 ABC-type cobalamin Fe3 -siderophores transport systems, ATPase components	metabolism of Zn ligands
ENOG502PCT0	ABC Fe 3 siderophore transporter, periplasmic substrate-binding protein	metabolism of Zn ligands
ENOG502K09P	TonB-dependent siderophore receptor	metabolism of Zn ligands
ENOG501T260	siderophore biosynthetic protein	metabolism of Zn ligands
ENOG5025QSN	COG COG1120 ABC-type cobalamin Fe3 -siderophores transport systems, ATPase components	metabolism of Zn ligands
ENOG503ZIFR	COG2977 Phosphopantetheinyl transferase component of siderophore synthetase	metabolism of Zn ligands
ENOG502P310	COG1120 ABC-type cobalamin Fe3 -siderophores transport systems, ATPase components	metabolism of Zn ligands
ENOG502GVK1	siderophore-interacting protein	metabolism of Zn ligands
ENOG501RQ6C	ABC-type cobalamin Fe3 -siderophores transport systems, ATPase components	metabolism of Zn ligands
ENOG501Z0XD	TonB-dependent siderophore receptor	metabolism of Zn ligands
ENOG504AD8G	Tonb-dependent siderophore receptor	metabolism of Zn ligands
ENOG504PFCA	Ferric siderophore ABC transporter substrate-binding protein	metabolism of Zn ligands
ENOG501UNAU	TonB-dependent siderophore receptor	metabolism of Zn ligands
ENOG503Z833	COG1120 ABC-type cobalamin Fe3 -siderophores transport systems, ATPase components	metabolism of Zn ligands
ENOG502VIDA	siderophore receptor	metabolism of Zn ligands
ENOG502NANA	ABC-type Fe3 -siderophore transport system, permease component	metabolism of Zn ligands
ENOG501YX8Z	TIGRFAM TonB-dependent siderophore receptor	metabolism of Zn ligands
ENOG502JTY8	Related to arylsulfate sulfotransferase involved in siderophore	metabolism of Zn ligands
ENOG502V955	P COG0609 ABC-type Fe3 -siderophore transport system, permease component	metabolism of Zn ligands
ENOG503I7WZ	Catalyzes the reduction of a 3''-keto intermediate during the biosynthesis of 2'-deoxymugineic acid (DMA) from L-Met. Involved in the formation of phytosiderophores (MAs) belonging to the mugineic acid family and required to acquire iron	metabolism of Zn ligands
ENOG502X38X	COG4615 ABC-type siderophore export system, fused ATPase and permease components	metabolism of Zn ligands
ENOG501X5XB	interacts with the TonB-ExbBD complex which catalyzes the translocation of the siderophore to the periplasmic space	metabolism of Zn ligands
ENOG5021DX6	siderophore iron transporter	metabolism of Zn ligands
ENOG503S2E7	involved in the retention of siderophore-iron in the cell wall	metabolism of Zn ligands
ENOG50402RN	TonB-dependent siderophore receptor	metabolism of Zn ligands
ENOG5046AFX	ABC-type siderophore export system, fused ATPase and permease components	metabolism of Zn ligands
ENOG504DZQ8	ABC-type cobalamin Fe3 -siderophore transport system, ATPase component	metabolism of Zn ligands
ENOG502TS4K	TonB-dependent siderophore receptor	metabolism of Zn ligands
ENOG5046R4P	related to arylsulfate sulfotransferase involved in siderophore biosynthesis	metabolism of Zn ligands
ENOG5041QCH	Aerobactin siderophore biosynthesis protein iucB	metabolism of Zn ligands
ENOG502KFSR	TonB-dependent siderophore receptor	metabolism of Zn ligands
ENOG5023UUX	COG1120 ABC-type cobalamin Fe3 -siderophores transport systems, ATPase components	metabolism of Zn ligands
ENOG5040193	involved in the biosynthesis of siderophores, enterobactin, bacillibactin or vibriobactin	metabolism of Zn ligands
ENOG5041GEB	Receptor for the bacteriocin pesticin and for the siderophore yersiniabactin	metabolism of Zn ligands
ENOG5041E6G	to ABC-type cobalamin Fe3 -siderophores transport system, ATPase components of Bacteria UniRef RepID Q2SFP8_HAHCH	metabolism of Zn ligands
ENOG5041EIB	fe_III_red_FhuF siderophore-iron reductase FhuF	metabolism of Zn ligands
ENOG503BK2E	siderophore biosynthetic process	metabolism of Zn ligands
ENOG5041D8P	siderophore biosynthesis protein IucD	metabolism of Zn ligands
ENOG504BEUB	protein related to arylsulfate sulfotransferase involved in siderophore biosynthesis	metabolism of Zn ligands
ENOG504ACKE	Tonb-dependent siderophore receptor	metabolism of Zn ligands
ENOG503PDWH	involved in the retention of siderophore-iron in the cell wall	metabolism of Zn ligands
ENOG503NVNI	aerobactin siderophore biosynthesis protein iucB	metabolism of Zn ligands
ENOG503QMIQ	aerobactin siderophore biosynthesis protein iucB	metabolism of Zn ligands
ENOG503ZIQZ	Exports the siderophore enterobactin out of the cell	metabolism of Zn ligands
ENOG503XQ0B	Involved in the biosynthesis of the siderophore enterobactin (enterochelin), which is a macrocyclic trimeric lactone of N-(2,3-dihydroxybenzoyl)-serine. Plays a role in the catalytic function of EntF. It is required for adenylation of amino acids in non-ribosomal peptide biosynthesis	metabolism of Zn ligands
ENOG504AD8Z	Tonb-dependent siderophore receptor	metabolism of Zn ligands
ENOG5040252	interacts with the TonB-ExbBD complex which catalyzes the translocation of the siderophore to the periplasmic space	metabolism of Zn ligands
ENOG502Z1UD	Ferric siderophore transporter, periplasmic energy transduction protein TonB	metabolism of Zn ligands
ENOG502KQF2	TonB-dependent siderophore receptor	metabolism of Zn ligands
ENOG503S1ZS	involved in the retention of siderophore-iron in the cell wall	metabolism of Zn ligands
ENOG501PJCN	P COG0609 ABC-type Fe3 -siderophore transport system, permease component	metabolism of Zn ligands
ENOG5037G3Y	siderophore transport	metabolism of Zn ligands
ENOG50233PX	Involved in the biogenesis of the hydroxyphenyloxazoline-containing siderophore mycobactins. this hydroxylase is possibly required for N-hydroxylation of the two lysine residues at some stage during mycobactin assembly catalytic activity L-lysine O(2) N6-hydroxy- L-lysine H(2)O. no information can be found if this enzyme is NADPH dependent or independent	metabolism of Zn ligands
ENOG501NMGH	protein related to arylsulfate sulfotransferase involved in siderophore biosynthesis	metabolism of Zn ligands
ENOG501JRSV	TIGRFAM TonB-dependent siderophore receptor	metabolism of Zn ligands
ENOG501MV0X	TonB-dependent siderophore receptor	metabolism of Zn ligands
ENOG504ABS3	TIGRFAM TonB-dependent siderophore receptor	metabolism of Zn ligands
ENOG5037H87	siderophore transport	metabolism of Zn ligands
ENOG503RWA1	involved in the retention of siderophore-iron in the cell wall	metabolism of Zn ligands
ENOG502VV4M	COG1120 ABC-type cobalamin Fe3 -siderophores transport systems, ATPase components	metabolism of Zn ligands
ENOG503XMDK	Involved in the biosynthesis of the siderophore enterobactin (enterochelin), which is a macrocyclic trimeric lactone of N-(2,3-dihydroxybenzoyl)-serine. The serine trilactone serves as a scaffolding for the three catechol functionalities that provide hexadentate coordination for the tightly ligated iron(2 ) atoms. EntE proccesses via a two-step adenylation- ligation reaction (bi-uni-uni-bi ping-p…	metabolism of Zn ligands
ENOG501EVTN	Aerobactin siderophore biosynthesis protein iucB	metabolism of Zn ligands
ENOG50476J0	Hydroxamate-type ferrisiderophore receptor signal peptide protein, tonB-dependent receptor	metabolism of Zn ligands
ENOG502TRME	COG4615 ABC-type siderophore export system, fused ATPase and permease components	metabolism of Zn ligands
ENOG5022XCS	COGs COG1120 ABC-type cobalamin Fe3 -siderophores transport systems ATPase components	metabolism of Zn ligands
ENOG501F9JD	COGs COG1120 ABC-type cobalamin Fe3 -siderophores transport systems ATPase components	metabolism of Zn ligands
ENOG502UN5Y	protein related to arylsulfate sulfotransferase involved in siderophore biosynthesis	metabolism of Zn ligands
ENOG5046CK0	COG1120 ABC-type cobalamin Fe3 -siderophores transport systems, ATPase components	metabolism of Zn ligands
ENOG502NU9T	TonB-dependent siderophore receptor	metabolism of Zn ligands
ENOG502SP38	siderophore transport	metabolism of Zn ligands
ENOG501K0PS	TonB-dependent siderophore receptor	metabolism of Zn ligands
ENOG501IQ6U	TonB-dependent siderophore receptor	metabolism of Zn ligands
ENOG501SD04	protein related to arylsulfate sulfotransferase involved in siderophore biosynthesis	metabolism of Zn ligands
ENOG501HXNE	Tonb-dependent siderophore receptor	metabolism of Zn ligands
ENOG501RMY2	Exports the siderophore enterobactin out of the cell	metabolism of Zn ligands
ENOG503HHMG	Ferric siderophore ABC transporter substrate-binding protein	metabolism of Zn ligands
ENOG503QZQ3	involved in the retention of siderophore-iron in the cell wall	metabolism of Zn ligands
ENOG501IQ6I	TonB-dependent siderophore receptor	metabolism of Zn ligands
ENOG502JQQK	siderophore receptor	metabolism of Zn ligands
ENOG503W1XE	aerobactin siderophore biosynthesis protein	metabolism of Zn ligands
ENOG503XMUU	Involved in the biosynthesis of the siderophore enterobactin (enterochelin), which is a macrocyclic trimeric lactone of N-(2,3-dihydroxybenzoyl)-serine. Catalyzes the reversible NAD-dependent oxidation of the C3-hydroxyl group of 2,3-dihydro-2,3-dihydroxybenzoate (2,3-diDHB), producing the transient intermediate 2-hydroxy-3-oxo-4,6-cyclohexadiene-1- carboxylate, which undergoes rapid aromatizatio…	metabolism of Zn ligands
ENOG503KGET	TIGRFAM TonB-dependent siderophore receptor	metabolism of Zn ligands
ENOG501PFA0	COGs COG1120 ABC-type cobalamin Fe3 -siderophores transport systems ATPase components	metabolism of Zn ligands
ENOG5037GDD	siderophore transport	metabolism of Zn ligands
ENOG502Q3ZE	COG4615 ABC-type siderophore export system, fused ATPase and permease components	metabolism of Zn ligands
ENOG501SK3S	COG4615 ABC-type siderophore export system, fused ATPase and permease components	metabolism of Zn ligands
ENOG503R3TD	involved in the retention of siderophore-iron in the cell wall	metabolism of Zn ligands
ENOG504AK1S	TIGRFAM TonB-dependent siderophore receptor	metabolism of Zn ligands
ENOG503SFDZ	nonribosomal siderophore peptide synthase	metabolism of Zn ligands
ENOG504AVGV	siderophore transport	metabolism of Zn ligands
ENOG501Z6GA	TonB-dependent siderophore receptor	metabolism of Zn ligands
ENOG503WAZ9	ABC-type cobalamin Fe3 -siderophore transport system, ATPase component	metabolism of Zn ligands
ENOG501G2K0	COGs COG1120 ABC-type cobalamin Fe3 -siderophores transport systems ATPase components	metabolism of Zn ligands
ENOG502Q2JZ	COG2977 Phosphopantetheinyl transferase component of siderophore synthetase	metabolism of Zn ligands
ENOG501Z1BQ	COG1120 ABC-type cobalamin Fe3 -siderophores transport systems, ATPase components	metabolism of Zn ligands
ENOG504NBUF	FAD-binding 9, siderophore-interacting	metabolism of Zn ligands
ENOG502GK5X	siderophore-interacting protein	metabolism of Zn ligands
ENOG501YWN8	TIGRFAM TonB-dependent siderophore receptor	metabolism of Zn ligands
ENOG501QV1M	siderophore biosynthetic protein	metabolism of Zn ligands
ENOG5046N9P	COG2977 Phosphopantetheinyl transferase component of siderophore synthetase	metabolism of Zn ligands
ENOG502WGJU	TonB-dependent siderophore receptor	metabolism of Zn ligands
ENOG5023SRW	COG1120 ABC-type cobalamin Fe3 -siderophores transport systems, ATPase components	metabolism of Zn ligands
ENOG503W21U	aerobactin siderophore biosynthesis protein	metabolism of Zn ligands
ENOG501K25P	siderophore receptor	metabolism of Zn ligands
ENOG501K89P	pyridoxal phosphate-dependent enzyme that may be involved in siderophore biosynthesis	metabolism of Zn ligands
ENOG503MUBZ	MFS transporter, SIT family, siderophore-iron H symporter	metabolism of Zn ligands
ENOG501MVZD	TonB-dependent siderophore receptor	metabolism of Zn ligands
ENOG504H9GS	TonB-dependent siderophore receptor	metabolism of Zn ligands
ENOG502KXSR	TonB-dependent siderophore receptor	metabolism of Zn ligands
ENOG501YVCP	TonB-dependent siderophore receptor	metabolism of Zn ligands
ENOG504BDQV	Phosphopantetheinyl transferase component of siderophore synthetase	metabolism of Zn ligands
ENOG5026E82	COG1120 ABC-type cobalamin Fe3 -siderophores transport systems, ATPase components	metabolism of Zn ligands
ENOG502VNFM	TonB-dependent siderophore receptor	metabolism of Zn ligands
ENOG503Z8KY	COG1120 ABC-type cobalamin Fe3 -siderophores transport systems, ATPase components	metabolism of Zn ligands
ENOG5047944	Tonb-dependent siderophore receptor	metabolism of Zn ligands
ENOG501T2PF	TIGRFAM TonB-dependent siderophore receptor	metabolism of Zn ligands
ENOG503S0AZ	to uniprot P39980 Saccharomyces cerevisiae YEL065W SIT1 Ferrioxamine B transporter member of the ARN family of transporters that specifically recognize siderophore-iron chelates transcription is induced during iron deprivation and diauxic shift potentially phosphorylated by Cdc28p	metabolism of Zn ligands
ENOG504GXEF	siderophore	metabolism of Zn ligands
ENOG503XN2P	Exports the siderophore enterobactin out of the cell	metabolism of Zn ligands
ENOG5041IQ5	Aerobactin siderophore biosynthesis protein iucB	metabolism of Zn ligands
ENOG50215V6	aerobactin siderophore biosynthesis protein iucB	metabolism of Zn ligands
ENOG501ER69	TonB-dependent siderophore receptor	metabolism of Zn ligands
ENOG501Y2VY	COG1120 ABC-type cobalamin Fe3 -siderophores transport systems, ATPase components	metabolism of Zn ligands
ENOG501G04C	COG1120 ABC-type cobalamin Fe3 -siderophores transport systems, ATPase components	metabolism of Zn ligands
ENOG50214XC	aerobactin siderophore biosynthesis protein iucB	metabolism of Zn ligands
ENOG502VU7X	related to arylsulfate sulfotransferase involved in siderophore biosynthesis	metabolism of Zn ligands
ENOG502VB5J	COG2977 Phosphopantetheinyl transferase component of siderophore synthetase	metabolism of Zn ligands
ENOG502K1ZF	TonB-dependent siderophore receptor	metabolism of Zn ligands
ENOG503X34E	TIGRFAM TonB-dependent siderophore receptor	metabolism of Zn ligands
ENOG501G33A	COGs COG1120 ABC-type cobalamin Fe3 -siderophores transport systems ATPase components	metabolism of Zn ligands
ENOG501HWNQ	COG1120 ABC-type cobalamin Fe3 -siderophores transport systems, ATPase components	metabolism of Zn ligands
ENOG502YPUB	COGs COG1120 ABC-type cobalamin Fe3 -siderophores transport systems ATPase components	metabolism of Zn ligands
ENOG5041DFX	to FAD-binding 9 siderophore-interacting domain protein of Enterobacteriaceae UniRef RepID A8GA90_SERP5	metabolism of Zn ligands
ENOG502TVX5	TonB-dependent siderophore receptor	metabolism of Zn ligands
ENOG503FGN1	TonB-dependent siderophore receptor	metabolism of Zn ligands
ENOG5043P7Q	protein related to arylsulfate sulfotransferase involved in siderophore biosynthesis	metabolism of Zn ligands
ENOG501IV9S	TIGRFAM TonB-dependent siderophore receptor	metabolism of Zn ligands
ENOG503P74Q	involved in the retention of siderophore-iron in the cell wall	metabolism of Zn ligands
ENOG501N7Z2	protein related to arylsulfate sulfotransferase involved in siderophore biosynthesis	metabolism of Zn ligands
ENOG501RQ6P	FAD-binding 9, siderophore-interacting domain protein	metabolism of Zn ligands
ENOG502TSY4	TonB-dependent siderophore receptor	metabolism of Zn ligands
ENOG501IP10	TIGRFAM TonB-dependent siderophore receptor	metabolism of Zn ligands
ENOG501R44Z	TonB-dependent siderophore receptor	metabolism of Zn ligands
ENOG504F0FY	FAD-binding 9 siderophore-interacting domain protein	metabolism of Zn ligands
ENOG501MU01	TIGRFAM TonB-dependent siderophore receptor	metabolism of Zn ligands
ENOG504723M	Tonb-dependent siderophore receptor	metabolism of Zn ligands
ENOG503VYDE	FAD-binding 9 siderophore-interacting domain protein	metabolism of Zn ligands
ENOG504ABW9	Tonb-dependent siderophore receptor	metabolism of Zn ligands
ENOG503Z9Y6	TonB-dependent siderophore receptor	metabolism of Zn ligands
COG4772	siderophore transport	metabolism of Zn ligands
ENOG503XQQX	Residues 1 to 530 of 721 are 100.00 pct identical to residues 1 to 530 of 536 from GenPept.129 gb AAL67366.1 AF447814_34 (AF447814) truncated ferric siderophore receptor Escherichia coli	metabolism of Zn ligands
ENOG502XVKE	COG1120 ABC-type cobalamin Fe3 -siderophores transport systems, ATPase components	metabolism of Zn ligands
ENOG504BGXN	protein related to arylsulfate sulfotransferase involved in siderophore biosynthesis	metabolism of Zn ligands
ENOG504PN10	siderophore transport	metabolism of Zn ligands
ENOG501T1GW	TonB-dependent siderophore receptor	metabolism of Zn ligands
ENOG501YZNR	siderophore receptor	metabolism of Zn ligands
ENOG503S098	siderophore-bound iron prior to uptake by transporters	metabolism of Zn ligands
ENOG501XVHM	ABC-type cobalamin Fe3 -siderophores transport systems, ATPase	metabolism of Zn ligands
ENOG501PVR1	COG2977 Phosphopantetheinyl transferase component of siderophore synthetase	metabolism of Zn ligands
ENOG5027HV0	PH COG1120 ABC-type cobalamin Fe3 -siderophores transport systems, ATPase components	metabolism of Zn ligands
ENOG5023SFM	COG1120 ABC-type cobalamin Fe3 -siderophores transport systems, ATPase components	metabolism of Zn ligands
ENOG504BIU1	ABC-type cobalamin Fe3 -siderophores transport systems, ATPase components	metabolism of Zn ligands
ENOG502WHKZ	TonB-dependent siderophore receptor	metabolism of Zn ligands
ENOG503ZHX6	protein related to arylsulfate sulfotransferase involved in siderophore biosynthesis	metabolism of Zn ligands
ENOG502J5UM	COGs COG1120 ABC-type cobalamin Fe3 -siderophores transport systems ATPase components	metabolism of Zn ligands
ENOG502XTPT	COG1120 ABC-type cobalamin Fe3 -siderophores transport systems, ATPase components	metabolism of Zn ligands
ENOG5041FPB	to Aerobactin siderophore biosynthesis protein iucA of Bacteria UniRef RepID IUCA_ECOLX	metabolism of Zn ligands
ENOG502Q97A	TIGRFAM TonB-dependent siderophore receptor	metabolism of Zn ligands
ENOG501HMA7	TIGRFAM TonB-dependent siderophore receptor	metabolism of Zn ligands
ENOG503AKP9	siderophore transport	metabolism of Zn ligands
ENOG50261YH	COG1120 ABC-type cobalamin Fe3 -siderophores transport systems ATPase	metabolism of Zn ligands
ENOG501X5KC	TonB-dependent siderophore receptor	metabolism of Zn ligands
ENOG504NF92	Tonb-dependent siderophore receptor	metabolism of Zn ligands
ENOG501XVM2	COG4615 ABC-type siderophore export system, fused ATPase and permease components	metabolism of Zn ligands
ENOG502VH0X	TonB-dependent siderophore receptor	metabolism of Zn ligands
ENOG503TFTX	aerobactin siderophore biosynthesis protein iucB	metabolism of Zn ligands
ENOG502BWSR	siderophore transport	metabolism of Zn ligands
ENOG502Y8QE	Iron siderophore-binding protein	metabolism of Zn ligands
ENOG501MWPV	COG1120 ABC-type cobalamin Fe3 -siderophores transport systems, ATPase components	metabolism of Zn ligands
ENOG5023SGP	ABC-type Fe3 -siderophore transport system, permease component	metabolism of Zn ligands
ENOG50232IG	COG1120 ABC-type cobalamin Fe3 -siderophores transport systems, ATPase components	metabolism of Zn ligands
ENOG502G16K	siderophore transport	metabolism of Zn ligands
ENOG504AKU8	COG1120 ABC-type cobalamin Fe3 -siderophores transport systems, ATPase components	metabolism of Zn ligands
ENOG502YUVP	COG4615 ABC-type siderophore export system, fused ATPase and permease components	metabolism of Zn ligands
ENOG501HX1U	Tonb-dependent siderophore receptor	metabolism of Zn ligands
ENOG502QCS0	FAD-binding 9, siderophore-interacting domain protein	metabolism of Zn ligands
ENOG501UKSE	TonB-dependent siderophore receptor	metabolism of Zn ligands
ENOG503FEUI	TonB-dependent siderophore receptor	metabolism of Zn ligands
ENOG501Z1WE	siderophore biosynthetic protein	metabolism of Zn ligands
ENOG503RT34	Transporter, member of the ARN family of transporters that specifically recognize siderophore-iron chelates responsible for uptake of iron bound to	metabolism of Zn ligands
ENOG503NZCW	to uniprot P32791 Saccharomyces cerevisiae YLR214W FRE1 Ferric reductase and cupric reductase reduces siderophore-bound iron and oxidized copper prior to uptake by transporters expression induced by low copper and iron levels	metabolism of Zn ligands
ENOG501Y79U	ABC-type cobalamin Fe3 -siderophores transport systems, ATPase components	metabolism of Zn ligands
ENOG501YZNG	TIGRFAM TonB-dependent siderophore receptor	metabolism of Zn ligands
ENOG502TQSQ	TonB-dependent siderophore receptor	metabolism of Zn ligands
ENOG50213KV	siderophore regulation protein	metabolism of Zn ligands
ENOG504AGGU	TIGRFAM TonB-dependent siderophore receptor	metabolism of Zn ligands
ENOG503JR1J	siderophore receptor	metabolism of Zn ligands
ENOG501JRRZ	TIGRFAM TonB-dependent siderophore receptor	metabolism of Zn ligands
ENOG502G0NK	siderophore transport	metabolism of Zn ligands
ENOG502T7VZ	siderophore transport	metabolism of Zn ligands
ENOG503XNT7	Involved in the biosynthesis of the siderophore enterobactin (enterochelin), which is a macrocyclic trimeric lactone of N-(2,3-dihydroxybenzoyl)-serine. The serine trilactone serves as a scaffolding for the three catechol functionalities that provide hexadentate coordination for the tightly ligated iron(2 ) atoms. Plays an essential role in the assembly of the enterobactin by catalyzing the trans…	metabolism of Zn ligands
ENOG503FH3X	Protein involved in receptor activity, transporter activity, iron ion binding, siderophore transmembrane transporter activity	metabolism of Zn ligands
ENOG5046R3I	related to arylsulfate sulfotransferase involved in siderophore biosynthesis	metabolism of Zn ligands
ENOG503T43X	protein related to arylsulfate sulfotransferase involved in siderophore biosynthesis	metabolism of Zn ligands
ENOG501XI6N	TIGRFAM TonB-dependent siderophore receptor	metabolism of Zn ligands
ENOG5047IUR	COGs COG1120 ABC-type cobalamin Fe3 -siderophores transport systems ATPase components	metabolism of Zn ligands
ENOG502JCUY	PFAM FAD-binding 9 siderophore-interacting domain protein	metabolism of Zn ligands
ENOG501JRKR	TonB-dependent siderophore receptor	metabolism of Zn ligands
ENOG50238E9	COG1120 ABC-type cobalamin Fe3 -siderophores transport systems, ATPase components	metabolism of Zn ligands
ENOG503D0KA	siderophore biosynthetic process	metabolism of Zn ligands
ENOG503RS1R	to uniprot P32791 Saccharomyces cerevisiae YLR214W FRE1 Ferric reductase and cupric reductase reduces siderophore-bound iron and oxidized copper prior to uptake by transporters expression induced by low copper and iron levels	metabolism of Zn ligands
ENOG501JU3T	TonB-dependent siderophore receptor	metabolism of Zn ligands
ENOG503XM33	Involved in the biosynthesis of the siderophore enterobactin (enterochelin), which is a macrocyclic trimeric lactone of N-(2,3-dihydroxybenzoyl)-serine. The serine trilactone serves as a scaffolding for the three catechol functionalities that provide hexadentate coordination for the tightly ligated iron(2 ) atoms. EntB is a bifunctional protein that serves as an isochorismate lyase and an aryl ca…	metabolism of Zn ligands
ENOG502VA8U	protein related to arylsulfate sulfotransferase involved in siderophore biosynthesis	metabolism of Zn ligands
ENOG501XRY2	TIGRFAM TonB-dependent siderophore receptor	metabolism of Zn ligands
ENOG50467EJ	COG1120 ABC-type cobalamin Fe3 -siderophores transport systems, ATPase components	metabolism of Zn ligands
ENOG501YWFA	TIGRFAM TonB-dependent siderophore receptor	metabolism of Zn ligands
ENOG501T2A8	siderophore transport	metabolism of Zn ligands
ENOG503WVRJ	Exports the siderophore enterobactin out of the cell	metabolism of Zn ligands
ENOG501JQS6	TonB-dependent siderophore receptor	metabolism of Zn ligands
ENOG502QHPX	COG1120 ABC-type cobalamin Fe3 -siderophores transport systems, ATPase components	metabolism of Zn ligands
ENOG501S4UC	COG1120 ABC-type cobalamin Fe3 -siderophores transport systems, ATPase components	metabolism of Zn ligands
ENOG504AK07	TIGRFAM TonB-dependent siderophore receptor	metabolism of Zn ligands
ENOG502XTTV	COG1120 ABC-type cobalamin Fe3 -siderophores transport systems, ATPase components	metabolism of Zn ligands
ENOG501X3NJ	TonB-dependent siderophore receptor	metabolism of Zn ligands
ENOG504672Y	TonB-dependent siderophore receptor	metabolism of Zn ligands
ENOG5042UVB	COGs COG1120 ABC-type cobalamin Fe3 -siderophores transport systems ATPase components	metabolism of Zn ligands
ENOG501HN15	COGs COG1120 ABC-type cobalamin Fe3 -siderophores transport systems ATPase components	metabolism of Zn ligands
ENOG501Y75D	ABC-type cobalamin Fe3 -siderophores transport systems, ATPase components	metabolism of Zn ligands
ENOG502VIQR	TonB-dependent siderophore receptor	metabolism of Zn ligands
ENOG503XNJD	Involved in the biosynthesis of the siderophore enterobactin (macrocyclic trimeric lactone of N-(2,3- dihydroxybenzoyl)-serine). Catalyzes the reversible conversion of chorismate to isochorismate	metabolism of Zn ligands
ENOG501YWQD	TIGRFAM TonB-dependent siderophore receptor	metabolism of Zn ligands
ENOG503QNVH	to uniprot P32791 Saccharomyces cerevisiae YLR214W FRE1 Ferric reductase and cupric reductase reduces siderophore-bound iron and oxidized copper prior to uptake by transporters expression induced by low copper and iron levels	metabolism of Zn ligands
ENOG502JP8B	COG1120 ABC-type cobalamin Fe3 -siderophores transport systems, ATPase components	metabolism of Zn ligands
ENOG5043KGN	protein related to arylsulfate sulfotransferase involved in siderophore biosynthesis	metabolism of Zn ligands
ENOG5046TJX	siderophore transport	metabolism of Zn ligands
ENOG502VJJ5	TonB-dependent siderophore receptor	metabolism of Zn ligands
ENOG501T1UT	COG1120 ABC-type cobalamin Fe3 -siderophores transport systems, ATPase components	metabolism of Zn ligands
ENOG501QXU3	FAD-binding 9, siderophore-interacting domain protein	metabolism of Zn ligands
ENOG501I678	Ferric siderophore ABC transporter substrate-binding protein	metabolism of Zn ligands
ENOG501HKXQ	COGs COG1120 ABC-type cobalamin Fe3 -siderophores transport systems ATPase components	metabolism of Zn ligands
ENOG5023U16	ABC-type Fe3 -siderophore transport system, permease component	metabolism of Zn ligands
ENOG502JS1X	COG1120 ABC-type cobalamin Fe3 -siderophores transport systems, ATPase components	metabolism of Zn ligands
ENOG5041FSK	siderophore receptor	metabolism of Zn ligands
arCOG00199	COG1120 ABC-type cobalamin Fe3 -siderophores transport systems, ATPase components	metabolism of Zn ligands
ENOG5048BIW	siderophore biosynthetic process	metabolism of Zn ligands
ENOG502PCKA	ABC Fe 3 siderophore transporter, periplasmic substrate-binding protein	metabolism of Zn ligands
ENOG501RN5N	involved in the biosynthesis of siderophores, enterobactin, bacillibactin or vibriobactin	metabolism of Zn ligands
ENOG5037GBK	siderophore transport	metabolism of Zn ligands
ENOG503UXA5	COG1120 ABC-type cobalamin Fe3 -siderophores transport systems, ATPase components	metabolism of Zn ligands
ENOG5047NDE	TIGRFAM TonB-dependent siderophore receptor	metabolism of Zn ligands
ENOG501PSCA	protein related to arylsulfate sulfotransferase involved in siderophore biosynthesis	metabolism of Zn ligands
ENOG502QBIM	TIGRFAM TonB-dependent siderophore receptor	metabolism of Zn ligands
ENOG501WIGE	ABC-type cobalamin Fe3 -siderophores transport systems, ATPase components	metabolism of Zn ligands
ENOG501S0SV	TonB-dependent siderophore receptor	metabolism of Zn ligands
ENOG503RVEK	involved in the retention of siderophore-iron in the cell wall	metabolism of Zn ligands
ENOG502VIPA	TonB-dependent siderophore receptor	metabolism of Zn ligands
ENOG503T24S	COG1120 ABC-type cobalamin Fe3 -siderophores transport systems, ATPase components	metabolism of Zn ligands
ENOG501NSIW	COG4615 ABC-type siderophore export system, fused ATPase and permease components	metabolism of Zn ligands
ENOG502P1Q3	COG1120 ABC-type cobalamin Fe3 -siderophores transport systems, ATPase components	metabolism of Zn ligands
ENOG501K2QT	siderophore receptor	metabolism of Zn ligands
ENOG502TTZ2	ABC-type cobalamin Fe3 -siderophores transport systems, ATPase components	metabolism of Zn ligands
ENOG501JSV2	TonB-dependent siderophore receptor	metabolism of Zn ligands
ENOG502WHUQ	TonB-dependent siderophore receptor	metabolism of Zn ligands
ENOG502116Q	siderophore iron transporter mira	metabolism of Zn ligands
ENOG502P3RX	protein related to arylsulfate sulfotransferase involved in siderophore biosynthesis	metabolism of Zn ligands
ENOG5037FYN	siderophore transport	metabolism of Zn ligands
ENOG501ZASR	COG1120 ABC-type cobalamin Fe3 -siderophores transport systems, ATPase components	metabolism of Zn ligands
ENOG50479BS	Transporter, member of the ARN family of transporters that specifically recognize siderophore-iron chelates responsible for uptake of iron bound to	metabolism of Zn ligands
ENOG5020DV8	nonribosomal siderophore peptide synthase	metabolism of Zn ligands
ENOG501JSHY	TonB-dependent siderophore receptor	metabolism of Zn ligands
ENOG504DZPE	ABC-type cobalamin Fe3 -siderophore transport system, ATPase component	metabolism of Zn ligands
ENOG501W7E3	Identified by match to protein family PF04954. Match to protein domain PF08021. Possibly involved in removal of iron from iron-siderophore complexes	metabolism of Zn ligands
ENOG50468CX	protein related to arylsulfate sulfotransferase involved in siderophore biosynthesis	metabolism of Zn ligands
ENOG504AGD4	Tonb-dependent siderophore receptor	metabolism of Zn ligands
ENOG502UD0N	protein related to arylsulfate sulfotransferase involved in siderophore biosynthesis	metabolism of Zn ligands
ENOG502IYVG	COG1120 ABC-type cobalamin Fe3 -siderophores transport systems, ATPase components	metabolism of Zn ligands
ENOG502GP41	siderophore-interacting protein	metabolism of Zn ligands
ENOG504H428	TonB-dependent siderophore receptor	metabolism of Zn ligands
ENOG503IZAE	COG1120 ABC-type cobalamin Fe3 -siderophores transport systems, ATPase components	metabolism of Zn ligands
ENOG503T74R	Exogenous ferric siderophore receptor	metabolism of Zn ligands
ENOG5022MCS	Iron-siderophore binding protein	metabolism of Zn ligands
ENOG501S4YQ	COG1120 ABC-type cobalamin Fe3 -siderophores transport systems, ATPase components	metabolism of Zn ligands
ENOG502JD8D	TIGRFAM TonB-dependent siderophore receptor	metabolism of Zn ligands
ENOG501GPYF	TIGRFAM TonB-dependent siderophore receptor	metabolism of Zn ligands
ENOG504AA9I	Tonb-dependent siderophore receptor	metabolism of Zn ligands
ENOG5047MSH	TIGRFAM TonB-dependent siderophore receptor	metabolism of Zn ligands
ENOG503MNAT	siderophore- iron	metabolism of Zn ligands
ENOG502VQY6	siderophore receptor	metabolism of Zn ligands
ENOG501MZP2	protein related to arylsulfate sulfotransferase involved in siderophore biosynthesis	metabolism of Zn ligands
ENOG502NTCK	TIGRFAM TonB-dependent siderophore receptor	metabolism of Zn ligands
ENOG503Z9P4	COG1120 ABC-type cobalamin Fe3 -siderophores transport systems, ATPase components	metabolism of Zn ligands
ENOG5037H4H	siderophore transport	metabolism of Zn ligands
ENOG501NCN6	TonB-dependent siderophore receptor	metabolism of Zn ligands
ENOG503N0NP	siderophore biosynthesis regulatory protein urbs1	metabolism of Zn ligands
ENOG50204QD	siderophore- iron	metabolism of Zn ligands
ENOG50473HS	Tonb-dependent siderophore receptor	metabolism of Zn ligands
ENOG501QMVD	TonB-dependent siderophore receptor	metabolism of Zn ligands
ENOG502TYZA	Ferric iron siderophore receptor	metabolism of Zn ligands
ENOG504EP5B	helix_turn_helix isocitrate lyase regulation	metabolism of Zn ligands
ENOG502PUU7	helix_turn_helix isocitrate lyase regulation	metabolism of Zn ligands
ENOG504F6NS	HpcH/HpaI aldolase/citrate lyase family	metabolism of Zn ligands
ENOG502YMT1	Isocitrate dehydrogenase	metabolism of Zn ligands
ENOG502642S	Belongs to the alpha-IPM synthase homocitrate synthase family	metabolism of Zn ligands
ENOG504F9KQ	Isocitrate/isopropylmalate dehydrogenase	metabolism of Zn ligands
ENOG504DBEM	Isocitrate isopropylmalate dehydrogenase	metabolism of Zn ligands
ENOG504379I	Apo-citrate lyase phosphoribosyl-dephospho-CoA transferase	metabolism of Zn ligands
ENOG501V6ZB	helix_turn_helix isocitrate lyase regulation	metabolism of Zn ligands
ENOG502FR0V	Fe2 -dicitrate sensor, membrane component	metabolism of Zn ligands
ENOG504AAV3	Belongs to the citrate synthase family	metabolism of Zn ligands
ENOG503ZGWT	Belongs to the alpha-IPM synthase homocitrate synthase family	metabolism of Zn ligands
ENOG502WJAN	Belongs to the citrate synthase family	metabolism of Zn ligands
ENOG503T6WV	HpcH/HpaI aldolase/citrate lyase family	metabolism of Zn ligands
ENOG504D45E	Belongs to the citrate synthase family	metabolism of Zn ligands
ENOG502IC0R	signal transduction histidine kinase regulating citrate malate metabolism	metabolism of Zn ligands
ENOG502M6WX	Belongs to the alpha-IPM synthase homocitrate synthase family	metabolism of Zn ligands
ENOG503X015	Acetylation of prosthetic group (2-(5''-phosphoribosyl)- 3'-dephosphocoenzyme-A) of the gamma subunit of citrate lyase	metabolism of Zn ligands
ENOG501KCUA	HpcH/HpaI aldolase/citrate lyase family	metabolism of Zn ligands
ENOG501SWKG	helix_turn_helix isocitrate lyase regulation	metabolism of Zn ligands
ENOG5046ZV2	Catalyzes the isomerization of citrate to isocitrate via cis-aconitate	metabolism of Zn ligands
ENOG502NEVC	helix_turn_helix isocitrate lyase regulation	metabolism of Zn ligands
ENOG5043T2T	Catalyzes the isomerization of citrate to isocitrate via cis-aconitate	metabolism of Zn ligands
ENOG503G86Y	Isocitrate dehydrogenase (NAD	metabolism of Zn ligands
ENOG501F8YS	Belongs to the alpha-IPM synthase homocitrate synthase family	metabolism of Zn ligands
ENOG503W3FS	Isocitrate/isopropylmalate dehydrogenase	metabolism of Zn ligands
ENOG503F7FR	Covalent carrier of the coenzyme of citrate lyase	metabolism of Zn ligands
ENOG502GEP9	Catalyzes the isomerization of citrate to isocitrate via cis-aconitate	metabolism of Zn ligands
ENOG504BB7W	Isocitrate lyase family	metabolism of Zn ligands
ENOG504B609	Isocitrate/isopropylmalate dehydrogenase	metabolism of Zn ligands
ENOG503CT4H	isocitrate dehydrogenase (NAD+) activity	metabolism of Zn ligands
ENOG50408HV	helix_turn_helix isocitrate lyase regulation	metabolism of Zn ligands
ENOG504CKZX	Isocitrate dehydrogenase NADP , mitochondrial	metabolism of Zn ligands
ENOG503VDAM	Belongs to the isocitrate and isopropylmalate dehydrogenases family	metabolism of Zn ligands
ENOG503YC5D	Belongs to the citrate synthase family	metabolism of Zn ligands
ENOG5022EMV	HpcH/HpaI aldolase/citrate lyase family	metabolism of Zn ligands
ENOG503T9GW	HpcH/HpaI aldolase/citrate lyase family	metabolism of Zn ligands
ENOG502JV11	HpcH/HpaI aldolase/citrate lyase family	metabolism of Zn ligands
ENOG502KKC5	PFAM isocitrate isopropylmalate dehydrogenase	metabolism of Zn ligands
ENOG502KXG6	HpcH/HpaI aldolase/citrate lyase family	metabolism of Zn ligands
ENOG502G637	Belongs to the citrate synthase family	metabolism of Zn ligands
ENOG502VQ0W	Fe2 -dicitrate sensor, membrane component	metabolism of Zn ligands
ENOG504A6D2	Isocitrate dehydrogenase 3 (NAD ) gamma	metabolism of Zn ligands
ENOG50247YE	Signal transduction histidine kinase regulating citrate malate metabolism	metabolism of Zn ligands
ENOG502FY3S	Covalent carrier of the coenzyme of citrate lyase	metabolism of Zn ligands
ENOG502W1AI	helix_turn_helix isocitrate lyase regulation	metabolism of Zn ligands
ENOG502NZJQ	HpcH/HpaI aldolase/citrate lyase family	metabolism of Zn ligands
ENOG504EQMY	helix_turn_helix isocitrate lyase regulation	metabolism of Zn ligands
ENOG502VWMK	helix_turn_helix isocitrate lyase regulation	metabolism of Zn ligands
ENOG502Q6KW	Isocitrate/isopropylmalate dehydrogenase	metabolism of Zn ligands
ENOG501RQAK	Isocitrate lyase	metabolism of Zn ligands
ENOG50407X1	helix_turn_helix isocitrate lyase regulation	metabolism of Zn ligands
ENOG5037JED	Belongs to the citrate synthase family	metabolism of Zn ligands
ENOG503ZXUN	helix_turn_helix isocitrate lyase regulation	metabolism of Zn ligands
ENOG502WTZQ	helix_turn_helix isocitrate lyase regulation	metabolism of Zn ligands
ENOG502US7Y	helix_turn_helix isocitrate lyase regulation	metabolism of Zn ligands
ENOG5049P72	Isocitrate/isopropylmalate dehydrogenase	metabolism of Zn ligands
ENOG50246MJ	Belongs to the alpha-IPM synthase homocitrate synthase family	metabolism of Zn ligands
ENOG50375VG	TIGRFAM isocitrate dehydrogenase, NADP-dependent	metabolism of Zn ligands
ENOG501NEHY	helix_turn_helix isocitrate lyase regulation	metabolism of Zn ligands
ENOG50408BX	Isocitrate/isopropylmalate dehydrogenase	metabolism of Zn ligands
ENOG503FKJ5	Belongs to the isocitrate lyase PEP mutase superfamily. Isocitrate lyase family	metabolism of Zn ligands
ENOG503Y9JA	Belongs to the isocitrate and isopropylmalate dehydrogenases family	metabolism of Zn ligands
ENOG502WPX0	helix_turn_helix isocitrate lyase regulation	metabolism of Zn ligands
ENOG501JZ5R	helix_turn_helix isocitrate lyase regulation	metabolism of Zn ligands
ENOG50472V7	Belongs to the citrate synthase family	metabolism of Zn ligands
ENOG504PRVI	HpcH/HpaI aldolase/citrate lyase family	metabolism of Zn ligands
ENOG501PETA	HpcH/HpaI aldolase/citrate lyase family	metabolism of Zn ligands
ENOG501UHPE	Isocitrate dehydrogenase	metabolism of Zn ligands
ENOG502VUR9	Covalent carrier of the coenzyme of citrate lyase	metabolism of Zn ligands
ENOG5042FII	Belongs to the isocitrate and isopropylmalate dehydrogenases family	metabolism of Zn ligands
ENOG502PGK7	Isocitrate/isopropylmalate dehydrogenase	metabolism of Zn ligands
ENOG503JQQZ	helix_turn_helix isocitrate lyase regulation	metabolism of Zn ligands
ENOG503IFQZ	ATP citrate lyase citrate-binding	metabolism of Zn ligands
ENOG5046F45	Isocitrate/isopropylmalate dehydrogenase	metabolism of Zn ligands
ENOG503RTN2	Belongs to the alpha-IPM synthase homocitrate synthase family	metabolism of Zn ligands
ENOG5042EVB	Belongs to the alpha-IPM synthase homocitrate synthase family	metabolism of Zn ligands
ENOG5040KEJ	Isocitrate dehydrogenase NAD subunit, mitochondrial	metabolism of Zn ligands
ENOG504CQN0	helix_turn_helix isocitrate lyase regulation	metabolism of Zn ligands
ENOG501IXRM	Fe2 -dicitrate sensor, membrane component	metabolism of Zn ligands
ENOG501KNA2	Isocitrate/isopropylmalate dehydrogenase	metabolism of Zn ligands
ENOG503QJB5	Belongs to the citrate synthase family	metabolism of Zn ligands
ENOG501KJII	Belongs to the citrate synthase family	metabolism of Zn ligands
ENOG503RNYU	HpcH/HpaI aldolase/citrate lyase family	metabolism of Zn ligands
ENOG503FB9Q	Isocitrate lyase family	metabolism of Zn ligands
ENOG503FXTY	Isocitrate/isopropylmalate dehydrogenase	metabolism of Zn ligands
ENOG503X1SD	Apo-citrate lyase phosphoribosyl-dephospho-CoA transferase	metabolism of Zn ligands
ENOG5046CQM	helix_turn_helix isocitrate lyase regulation	metabolism of Zn ligands
ENOG503YU2F	Belongs to the citrate synthase family	metabolism of Zn ligands
ENOG5041BP0	helix_turn_helix isocitrate lyase regulation	metabolism of Zn ligands
ENOG501K6SD	Belongs to the alpha-IPM synthase homocitrate synthase family	metabolism of Zn ligands
ENOG5034RX2	Catalyzes the thermodynamically favored C-C bond cleavage of (2R,3S)-2-methylisocitrate to yield pyruvate and succinate	metabolism of Zn ligands
ENOG503VXI9	Is involved in the uptake of citrate and the transport of protons into the cell	metabolism of Zn ligands
ENOG503RSKT	Belongs to the citrate synthase family	metabolism of Zn ligands
ENOG501JFAZ	Belongs to the alpha-IPM synthase homocitrate synthase family	metabolism of Zn ligands
ENOG503TACN	isocitrate dehydrogenase, NADP-dependent	metabolism of Zn ligands
ENOG504H7A9	HpcH/HpaI aldolase/citrate lyase family	metabolism of Zn ligands
ENOG502JZMJ	helix_turn_helix isocitrate lyase regulation	metabolism of Zn ligands
ENOG502TB63	helix_turn_helix isocitrate lyase regulation	metabolism of Zn ligands
ENOG501RR0B	Putative citrate transport	metabolism of Zn ligands
ENOG501WIRG	Isocitrate isopropylmalate dehydrogenase	metabolism of Zn ligands
ENOG502IVFR	Isocitrate/isopropylmalate dehydrogenase	metabolism of Zn ligands
ENOG5039NAR	Putative citrate transport	metabolism of Zn ligands
ENOG5020VH9	ATP citrate lyase citrate-binding	metabolism of Zn ligands
ENOG5041ABA	Monomeric isocitrate dehydrogenase	metabolism of Zn ligands
ENOG502NFNU	helix_turn_helix isocitrate lyase regulation	metabolism of Zn ligands
ENOG503MZGW	ATP citrate lyase citrate-binding	metabolism of Zn ligands
ENOG504B5WA	Apo-citrate lyase phosphoribosyl-dephospho-CoA transferase	metabolism of Zn ligands
ENOG503B8KU	Isocitrate/isopropylmalate dehydrogenase	metabolism of Zn ligands
ENOG502WJC9	Belongs to the alpha-IPM synthase homocitrate synthase family	metabolism of Zn ligands
ENOG502NNUM	Isocitrate/isopropylmalate dehydrogenase	metabolism of Zn ligands
ENOG501KGV3	HpcH/HpaI aldolase/citrate lyase family	metabolism of Zn ligands
ENOG503S57J	2-methylcitrate dehydratase (PrpD)	metabolism of Zn ligands
ENOG503TJQM	HpcH/HpaI aldolase/citrate lyase family	metabolism of Zn ligands
ENOG502TTP8	Catalyzes the thermodynamically favored C-C bond cleavage of (2R,3S)-2-methylisocitrate to yield pyruvate and succinate	metabolism of Zn ligands
ENOG504NRTU	COG3712 Fe2 -dicitrate sensor, membrane component	metabolism of Zn ligands
ENOG503G0UW	HpcH/HpaI aldolase/citrate lyase family	metabolism of Zn ligands
ENOG501HWNC	Catalyzes the reversible formation of glyoxylate and succinate from isocitrate	metabolism of Zn ligands
ENOG503SBSG	Isocitrate/isopropylmalate dehydrogenase	metabolism of Zn ligands
ENOG502J51C	Isocitrate/isopropylmalate dehydrogenase	metabolism of Zn ligands
ENOG504MI7N	Isocitrate dehydrogenase NAD subunit	metabolism of Zn ligands
ENOG503TPC0	2-methylcitrate dehydratase activity	metabolism of Zn ligands
ENOG5046SFS	Catalyzes the isomerization of citrate to isocitrate via cis-aconitate	metabolism of Zn ligands
ENOG502644I	PFAM HpcH HpaI aldolase citrate lyase family	metabolism of Zn ligands
ENOG501QAYD	helix_turn_helix isocitrate lyase regulation	metabolism of Zn ligands
ENOG504JAH6	AKT1 is one of 3 closely related serine threonine- protein kinases (AKT1, AKT2 and AKT3) called the AKT kinase, and which regulate many processes including metabolism, proliferation, cell survival, growth and angiogenesis. This is mediated through serine and or threonine phosphorylation of a range of downstream substrates. Over 100 substrate candidates have been reported so far, but for most of t…	metabolism of Zn ligands
ENOG5038GWQ	Isocitrate lyase family	metabolism of Zn ligands
ENOG504GH1I	helix_turn_helix isocitrate lyase regulation	metabolism of Zn ligands
ENOG503Z89P	2-methylcitrate synthase (methylcitrate synthase) (citrate synthase 2) K01659	metabolism of Zn ligands
ENOG50264QG	Signal transduction histidine kinase regulating citrate malate	metabolism of Zn ligands
ENOG501XPI5	HpcH/HpaI aldolase/citrate lyase family	metabolism of Zn ligands
ENOG50374T1	Catalyzes the isomerization of citrate to isocitrate via cis-aconitate	metabolism of Zn ligands
ENOG503HBTI	Homocitrate synthase	metabolism of Zn ligands
ENOG5035BQ8	citrate-L-glutamate ligase activity	metabolism of Zn ligands
ENOG502G7RB	Isocitrate/isopropylmalate dehydrogenase	metabolism of Zn ligands
ENOG504CTKV	HpcH/HpaI aldolase/citrate lyase family	metabolism of Zn ligands
ENOG503RSPD	Belongs to the isocitrate and isopropylmalate dehydrogenases family	metabolism of Zn ligands
ENOG502H2UT	helix_turn_helix isocitrate lyase regulation	metabolism of Zn ligands
ENOG502N7NN	helix_turn_helix isocitrate lyase regulation	metabolism of Zn ligands
ENOG504G37J	helix_turn_helix isocitrate lyase regulation	metabolism of Zn ligands
ENOG503T9W1	PFAM isocitrate isopropylmalate dehydrogenase	metabolism of Zn ligands
ENOG503HB5N	Isocitrate dehydrogenase NAD subunit, mitochondrial	metabolism of Zn ligands
ENOG501Z6AR	Belongs to the citrate synthase family	metabolism of Zn ligands
ENOG501IVEP	COG3712 Fe2 -dicitrate sensor, membrane component	metabolism of Zn ligands
ENOG504MT0N	isocitrate dehydrogenase (NAD+) activity	metabolism of Zn ligands
ENOG504DD8B	helix_turn_helix isocitrate lyase regulation	metabolism of Zn ligands
ENOG502Q6DJ	Catalyzes the isomerization of citrate to isocitrate via cis-aconitate	metabolism of Zn ligands
ENOG503H9IV	HpcH/HpaI aldolase/citrate lyase family	metabolism of Zn ligands
ENOG503S5F8	Isocitrate dehydrogenase NAD subunit, mitochondrial	metabolism of Zn ligands
ENOG504NA03	Isocitrate dehydrogenase, NADP-dependent	metabolism of Zn ligands
ENOG504AMSU	COG3712 Fe2 -dicitrate sensor, membrane component	metabolism of Zn ligands
ENOG503RRQB	Belongs to the citrate synthase family	metabolism of Zn ligands
ENOG5039S6I	2-methylcitrate dehydratase activity	metabolism of Zn ligands
ENOG504AJ2H	helix_turn_helix isocitrate lyase regulation	metabolism of Zn ligands
ENOG502KQEU	Bifunctional enzyme which can phosphorylate or dephosphorylate isocitrate dehydrogenase (IDH) on a specific serine residue. This is a regulatory mechanism which enables bacteria to bypass the Krebs cycle via the glyoxylate shunt in response to the source of carbon. When bacteria are grown on glucose, IDH is fully active and unphosphorylated, but when grown on acetate or ethanol, the activity of I…	metabolism of Zn ligands
ENOG503BBF9	ATP-citrate synthase is the primary enzyme responsible for the synthesis of cytosolic acetyl-CoA in many tissues	metabolism of Zn ligands
ENOG503NEB5	Isocitrate/isopropylmalate dehydrogenase	metabolism of Zn ligands
ENOG50275EW	helix_turn_helix isocitrate lyase regulation	metabolism of Zn ligands
ENOG504BMID	helix_turn_helix isocitrate lyase regulation	metabolism of Zn ligands
ENOG503VXH7	Isocitrate/isopropylmalate dehydrogenase	metabolism of Zn ligands
ENOG504HCZN	Isocitrate dehydrogenase	metabolism of Zn ligands
ENOG504NS1Z	COGs COG3712 Fe2 -dicitrate sensor membrane component	metabolism of Zn ligands
ENOG50235MR	Belongs to the citrate synthase family	metabolism of Zn ligands
ENOG503WVIM	helix_turn_helix isocitrate lyase regulation	metabolism of Zn ligands
ENOG504EG9A	Isocitrate lyase family	metabolism of Zn ligands
ENOG503X74G	helix_turn_helix isocitrate lyase regulation	metabolism of Zn ligands
ENOG501MUIB	Belongs to the isocitrate and isopropylmalate dehydrogenases family	metabolism of Zn ligands
ENOG504PSBN	mitochondrial citrate transmembrane transport	metabolism of Zn ligands
ENOG501W78A	helix_turn_helix isocitrate lyase regulation	metabolism of Zn ligands
ENOG5037G5J	Catalyzes the isomerization of citrate to isocitrate via cis-aconitate	metabolism of Zn ligands
ENOG504NG3S	HpcH/HpaI aldolase/citrate lyase family	metabolism of Zn ligands
ENOG501X3M4	Bifunctional enzyme which can phosphorylate or dephosphorylate isocitrate dehydrogenase (IDH) on a specific serine residue. This is a regulatory mechanism which enables bacteria to bypass the Krebs cycle via the glyoxylate shunt in response to the source of carbon. When bacteria are grown on glucose, IDH is fully active and unphosphorylated, but when grown on acetate or ethanol, the activity of I…	metabolism of Zn ligands
ENOG501RS53	Iron dicitrate transport regulator FecR	metabolism of Zn ligands
ENOG503G14A	Belongs to the isocitrate lyase PEP mutase superfamily. Isocitrate lyase family	metabolism of Zn ligands
ENOG501SAUF	Covalent carrier of the coenzyme of citrate lyase	metabolism of Zn ligands
ENOG501GT6W	Isocitrate/isopropylmalate dehydrogenase	metabolism of Zn ligands
ENOG504FCM7	Catalyzes the isomerization of citrate to isocitrate via cis-aconitate	metabolism of Zn ligands
ENOG5020X0W	Belongs to the isocitrate lyase PEP mutase superfamily. Isocitrate lyase family	metabolism of Zn ligands
ENOG502PCWS	Catalyzes the isomerization of citrate to isocitrate via cis-aconitate	metabolism of Zn ligands
ENOG502KDWG	helix_turn_helix isocitrate lyase regulation	metabolism of Zn ligands
ENOG503UH59	Isocitrate dehydrogenase subunit 2, mitochondrial	metabolism of Zn ligands
ENOG504E0CP	Isocitrate lyase family	metabolism of Zn ligands
ENOG501FNZ4	Isocitrate dehydrogenase	metabolism of Zn ligands
ENOG50212F8	Catalyzes the reversible hydration of cis-homoaconitate to (2R,3S)-homoisocitrate, a step in the alpha-aminoadipate pathway for lysine biosynthesis	metabolism of Zn ligands
ENOG504GAS5	helix_turn_helix isocitrate lyase regulation	metabolism of Zn ligands
ENOG502JX5N	helix_turn_helix isocitrate lyase regulation	metabolism of Zn ligands
ENOG503AICS	Belongs to the alpha-IPM synthase homocitrate synthase family	metabolism of Zn ligands
ENOG504HDAU	Acetylation of prosthetic group (2-(5''-phosphoribosyl)- 3'-dephosphocoenzyme-A) of the gamma subunit of citrate lyase	metabolism of Zn ligands
ENOG503UJ6V	citrate synthase	metabolism of Zn ligands
ENOG504483I	ATP citrate lyase citrate-binding	metabolism of Zn ligands
ENOG501TRR8	2-methylcitrate dehydratase	metabolism of Zn ligands
ENOG504Q8IB	Regulatory subunit which plays a role in the allosteric regulation of the enzyme catalyzing the decarboxylation of isocitrate (ICT) into alpha-ketoglutarate. The heterodimer composed of the alpha (IDH3A) and beta (IDH3B) subunits and the heterodimer composed of the alpha (IDH3A) and gamma (IDH3G) subunits, have considerable basal activity but the full activity of the heterotetramer (containing tw…	metabolism of Zn ligands
ENOG502Y2FP	Belongs to the alpha-IPM synthase homocitrate synthase family	metabolism of Zn ligands
ENOG5043J4Q	Putative citrate transport	metabolism of Zn ligands
ENOG503T35X	helix_turn_helix isocitrate lyase regulation	metabolism of Zn ligands
ENOG503SEF8	HpcH/HpaI aldolase/citrate lyase family	metabolism of Zn ligands
ENOG501RDJS	Apo-citrate lyase phosphoribosyl-dephospho-CoA transferase	metabolism of Zn ligands
ENOG503WFDS	Catalyzes the formation of citrate from acetyl-CoA and oxaloacetate	metabolism of Zn ligands
ENOG5020QB4	Isocitrate/isopropylmalate dehydrogenase	metabolism of Zn ligands
ENOG503N8Q8	helix_turn_helix isocitrate lyase regulation	metabolism of Zn ligands
ENOG503VII9	Belongs to the alpha-IPM synthase homocitrate synthase family	metabolism of Zn ligands
ENOG501R3VS	Part of the ABC transporter involved in the uptake of citrate-dependent Fe(3	metabolism of Zn ligands
ENOG504AAQ1	Belongs to the alpha-IPM synthase homocitrate synthase family	metabolism of Zn ligands
ENOG503UXE5	HpcH/HpaI aldolase/citrate lyase family	metabolism of Zn ligands
ENOG5020AZ3	ATP-citrate synthase subunit 1	metabolism of Zn ligands
ENOG503NSSZ	HpcH/HpaI aldolase/citrate lyase family	metabolism of Zn ligands
ENOG502MGWF	helix_turn_helix isocitrate lyase regulation	metabolism of Zn ligands
ENOG50278W0	Isocitrate/isopropylmalate dehydrogenase	metabolism of Zn ligands
ENOG502KYDQ	helix_turn_helix isocitrate lyase regulation	metabolism of Zn ligands
ENOG502NYNY	Isocitrate/isopropylmalate dehydrogenase	metabolism of Zn ligands
ENOG501W786	helix_turn_helix isocitrate lyase regulation	metabolism of Zn ligands
ENOG50403KF	Covalent carrier of the coenzyme of citrate lyase	metabolism of Zn ligands
ENOG503IFVP	Isocitrate/isopropylmalate dehydrogenase	metabolism of Zn ligands
ENOG5036UBP	Apo-citrate lyase phosphoribosyl-dephospho-CoA transferase	metabolism of Zn ligands
ENOG503UA9W	Belongs to the alpha-IPM synthase homocitrate synthase family	metabolism of Zn ligands
ENOG502NTYE	NADP-specific, catalyzes the formation of 2-oxoglutarate from isocitrate or oxalosuccinate	metabolism of Zn ligands
ENOG502MT97	Catalyzes the thermodynamically favored C-C bond cleavage of (2R,3S)-2-methylisocitrate to yield pyruvate and succinate	metabolism of Zn ligands
ENOG501K3Q7	helix_turn_helix isocitrate lyase regulation	metabolism of Zn ligands
ENOG501T1N6	Isocitrate isopropylmalate dehydrogenase	metabolism of Zn ligands
ENOG501IYIK	COGs COG3712 Fe2 -dicitrate sensor membrane component	metabolism of Zn ligands
ENOG502ICCT	helix_turn_helix isocitrate lyase regulation	metabolism of Zn ligands
ENOG503G0E1	Belongs to the isocitrate and isopropylmalate dehydrogenases family	metabolism of Zn ligands
ENOG502NF4P	helix_turn_helix isocitrate lyase regulation	metabolism of Zn ligands
ENOG5026STC	Acetylation of prosthetic group (2-(5''-phosphoribosyl)- 3'-dephosphocoenzyme-A) of the gamma subunit of citrate lyase	metabolism of Zn ligands
ENOG504EFRE	HpcH/HpaI aldolase/citrate lyase family	metabolism of Zn ligands
ENOG503GX4X	Belongs to the isocitrate and isopropylmalate dehydrogenases family	metabolism of Zn ligands
ENOG503XU7N	Catalyzes the isomerization of citrate to isocitrate via cis-aconitate	metabolism of Zn ligands
ENOG502I55W	Catalyzes the thermodynamically favored C-C bond cleavage of (2R,3S)-2-methylisocitrate to yield pyruvate and succinate	metabolism of Zn ligands
ENOG5035I20	isocitrate dehydrogenase (NAD+) activity	metabolism of Zn ligands
ENOG501JN8Z	Isocitrate/isopropylmalate dehydrogenase	metabolism of Zn ligands
ENOG503MQMY	2-methylcitrate synthase, mitochondrial	metabolism of Zn ligands
ENOG503HD1Z	Belongs to the citrate synthase family	metabolism of Zn ligands
ENOG504BASU	HpcH/HpaI aldolase/citrate lyase family	metabolism of Zn ligands
ENOG501R8SN	helix_turn_helix isocitrate lyase regulation	metabolism of Zn ligands
arCOG01163	Isocitrate isopropylmalate dehydrogenase	metabolism of Zn ligands
ENOG502J104	helix_turn_helix isocitrate lyase regulation	metabolism of Zn ligands
ENOG504FNQB	helix_turn_helix isocitrate lyase regulation	metabolism of Zn ligands
ENOG504G67V	helix_turn_helix isocitrate lyase regulation	metabolism of Zn ligands
ENOG501MWIF	Isocitrate lyase	metabolism of Zn ligands
ENOG503TAP3	PFAM isocitrate isopropylmalate dehydrogenase	metabolism of Zn ligands
ENOG503WX08	Catalyzes the isomerization of citrate to isocitrate via cis-aconitate	metabolism of Zn ligands
ENOG502VS1I	HpcH/HpaI aldolase/citrate lyase family	metabolism of Zn ligands
ENOG504D8TK	Isocitrate lyase family	metabolism of Zn ligands
ENOG50371A6	HpcH/HpaI aldolase/citrate lyase family	metabolism of Zn ligands
ENOG504NR47	COG3712 Fe2 -dicitrate sensor, membrane component	metabolism of Zn ligands
ENOG502WV2X	HpcH/HpaI aldolase/citrate lyase family	metabolism of Zn ligands
ENOG504DUQN	helix_turn_helix isocitrate lyase regulation	metabolism of Zn ligands
ENOG503VZWD	to Enterobacter cancerogenus ATCC 35316, citrate carrier protein (NCBI ZP_05970247.1)	metabolism of Zn ligands
ENOG503JUJJ	Belongs to the alpha-IPM synthase homocitrate synthase family	metabolism of Zn ligands
ENOG503VYD2	Involved in the transport of citrate into the cell along with the export of succinate out of the cell	metabolism of Zn ligands
ENOG5027XIB	Isocitrate/isopropylmalate dehydrogenase	metabolism of Zn ligands
ENOG502UB50	HpcH/HpaI aldolase/citrate lyase family	metabolism of Zn ligands
ENOG5042MAV	Belongs to the alpha-IPM synthase homocitrate synthase family	metabolism of Zn ligands
ENOG5045CYS	Isocitrate dehydrogenase	metabolism of Zn ligands
ENOG504NK2H	Fe2 -dicitrate sensor, membrane component	metabolism of Zn ligands
ENOG50451DF	Belongs to the isocitrate and isopropylmalate dehydrogenases family	metabolism of Zn ligands
ENOG504DDE6	helix_turn_helix isocitrate lyase regulation	metabolism of Zn ligands
ENOG501FSUH	HpcH/HpaI aldolase/citrate lyase family	metabolism of Zn ligands
ENOG501XHUH	Isocitrate dehydrogenase	metabolism of Zn ligands
ENOG50280RN	Monomeric isocitrate dehydrogenase	metabolism of Zn ligands
ENOG503UZD3	Belongs to the citrate synthase family	metabolism of Zn ligands
ENOG504F99E	helix_turn_helix isocitrate lyase regulation	metabolism of Zn ligands
ENOG503QRUQ	methylisocitrate lyase	metabolism of Zn ligands
ENOG503YXJ3	Catalyzes the isomerization of citrate to isocitrate via cis-aconitate	metabolism of Zn ligands
ENOG503Y118	Putative citrate transport	metabolism of Zn ligands
ENOG501XD7G	Is involved in the uptake of citrate and the transport of protons into the cell	metabolism of Zn ligands
ENOG5020BVP	Isocitrate dehydrogenase NAD subunit	metabolism of Zn ligands
ENOG504ES17	Belongs to the citrate synthase family	metabolism of Zn ligands
ENOG5020A0I	Isocitrate/isopropylmalate dehydrogenase	metabolism of Zn ligands
ENOG5043W1C	helix_turn_helix isocitrate lyase regulation	metabolism of Zn ligands
ENOG502G5SM	TIGRFAM isocitrate dehydrogenase, NADP-dependent	metabolism of Zn ligands
ENOG503NF3X	helix_turn_helix isocitrate lyase regulation	metabolism of Zn ligands
ENOG501QU2H	Isocitrate isopropylmalate dehydrogenase	metabolism of Zn ligands
ENOG501Z0KP	Fe2 -dicitrate sensor, membrane component	metabolism of Zn ligands
ENOG501Z3SD	helix_turn_helix isocitrate lyase regulation	metabolism of Zn ligands
ENOG501P8P4	Catalyzes the thermodynamically favored C-C bond cleavage of (2R,3S)-2-methylisocitrate to yield pyruvate and succinate	metabolism of Zn ligands
ENOG502GA3S	HpcH/HpaI aldolase/citrate lyase family	metabolism of Zn ligands
ENOG501MRWB	helix_turn_helix isocitrate lyase regulation	metabolism of Zn ligands
ENOG502KM6P	TIGRFAM 2-methylcitrate synthase citrate synthase II	metabolism of Zn ligands
ENOG503T36F	Catalyzes the isomerization of citrate to isocitrate via cis-aconitate	metabolism of Zn ligands
ENOG501RZAU	Fe2 -dicitrate sensor, membrane component	metabolism of Zn ligands
ENOG5037DQ8	Isocitrate/isopropylmalate dehydrogenase	metabolism of Zn ligands
ENOG504NHZK	Fe2 -dicitrate sensor, membrane component	metabolism of Zn ligands
ENOG501XPTR	HpcH/HpaI aldolase/citrate lyase family	metabolism of Zn ligands
ENOG504FR5I	Isocitrate/isopropylmalate dehydrogenase	metabolism of Zn ligands
ENOG501F7M4	Isocitrate/isopropylmalate dehydrogenase	metabolism of Zn ligands
ENOG501ZG8X	helix_turn_helix isocitrate lyase regulation	metabolism of Zn ligands
ENOG502NUW8	Iron dicitrate transport regulator FecR	metabolism of Zn ligands
ENOG504G6CN	helix_turn_helix isocitrate lyase regulation	metabolism of Zn ligands
ENOG504IEVD	Acetylation of prosthetic group (2-(5''-phosphoribosyl)- 3'-dephosphocoenzyme-A) of the gamma subunit of citrate lyase	metabolism of Zn ligands
ENOG503X3P8	HpcH/HpaI aldolase/citrate lyase family	metabolism of Zn ligands
ENOG502XQ53	Homocitrate synthase	metabolism of Zn ligands
ENOG502NG7N	helix_turn_helix isocitrate lyase regulation	metabolism of Zn ligands
ENOG503J1W6	citrate transmembrane transporter activity	metabolism of Zn ligands
ENOG5026JIG	Isocitrate dehydrogenase NADP	metabolism of Zn ligands
ENOG5022ZGC	COGs COG3712 Fe2 -dicitrate sensor membrane component	metabolism of Zn ligands
ENOG504KF1Q	Belongs to the alpha-IPM synthase homocitrate synthase family	metabolism of Zn ligands
ENOG502JX0E	helix_turn_helix isocitrate lyase regulation	metabolism of Zn ligands
ENOG501PI26	helix_turn_helix isocitrate lyase regulation	metabolism of Zn ligands
ENOG504D5PE	HpcH/HpaI aldolase/citrate lyase family	metabolism of Zn ligands
ENOG504BAT6	Isocitrate/isopropylmalate dehydrogenase	metabolism of Zn ligands
ENOG503H0C1	citrate synthase	metabolism of Zn ligands
ENOG501ZZDM	Isocitrate lyase family	metabolism of Zn ligands
ENOG501JP08	HpcH/HpaI aldolase/citrate lyase family	metabolism of Zn ligands
ENOG504HEP3	COG4594 ABC-type Fe3 -citrate transport system, periplasmic component	metabolism of Zn ligands
ENOG503TY20	Belongs to the citrate synthase family	metabolism of Zn ligands
ENOG5022RDM	Isocitrate lyase	metabolism of Zn ligands
ENOG502VZ6B	helix_turn_helix isocitrate lyase regulation	metabolism of Zn ligands
ENOG501GSS8	Isocitrate/isopropylmalate dehydrogenase	metabolism of Zn ligands
ENOG503T2FB	Isocitrate lyase	metabolism of Zn ligands
ENOG503712X	helix_turn_helix isocitrate lyase regulation	metabolism of Zn ligands
ENOG504ACX9	Isocitrate lyase and phosphorylmutase	metabolism of Zn ligands
ENOG501MQ9I	helix_turn_helix isocitrate lyase regulation	metabolism of Zn ligands
ENOG503WX8X	Acetylation of prosthetic group (2-(5''-phosphoribosyl)- 3'-dephosphocoenzyme-A) of the gamma subunit of citrate lyase	metabolism of Zn ligands
ENOG504FM85	Isocitrate lyase family	metabolism of Zn ligands
ENOG504ESUU	helix_turn_helix isocitrate lyase regulation	metabolism of Zn ligands
ENOG50212JG	Belongs to the isocitrate lyase PEP mutase superfamily. Isocitrate lyase family	metabolism of Zn ligands
ENOG503UWU7	HpcH/HpaI aldolase/citrate lyase family	metabolism of Zn ligands
ENOG501IRPY	COG3712 Fe2 -dicitrate sensor, membrane component	metabolism of Zn ligands
ENOG501WMIZ	helix_turn_helix isocitrate lyase regulation	metabolism of Zn ligands
ENOG501KQ7G	Monomeric isocitrate dehydrogenase	metabolism of Zn ligands
ENOG504DBJA	Isocitrate/isopropylmalate dehydrogenase	metabolism of Zn ligands
ENOG5034EYI	HpcH/HpaI aldolase/citrate lyase family	metabolism of Zn ligands
ENOG502IEQM	helix_turn_helix isocitrate lyase regulation	metabolism of Zn ligands
ENOG504FFM3	Belongs to the alpha-IPM synthase homocitrate synthase family	metabolism of Zn ligands
ENOG502RZFE	2-methylcitrate dehydratase activity	metabolism of Zn ligands
ENOG502PV6X	helix_turn_helix isocitrate lyase regulation	metabolism of Zn ligands
ENOG50405PR	helix_turn_helix isocitrate lyase regulation	metabolism of Zn ligands
ENOG501XWRR	Catalyzes the isomerization of citrate to isocitrate via cis-aconitate	metabolism of Zn ligands
ENOG504659E	Isocitrate lyase	metabolism of Zn ligands
ENOG503EY9H	Catalyzes the isomerization of citrate to isocitrate via cis-aconitate	metabolism of Zn ligands
ENOG502U9Q3	Fe2 -dicitrate sensor, membrane component	metabolism of Zn ligands
ENOG504E0H5	HpcH/HpaI aldolase/citrate lyase family	metabolism of Zn ligands
COG3051	citrate lyase alpha subunit	metabolism of Zn ligands
ENOG502WNX5	Catalyzes the thermodynamically favored C-C bond cleavage of (2R,3S)-2-methylisocitrate to yield pyruvate and succinate	metabolism of Zn ligands
ENOG502YNBC	Belongs to the alpha-IPM synthase homocitrate synthase family	metabolism of Zn ligands
ENOG502VUMX	helix_turn_helix isocitrate lyase regulation	metabolism of Zn ligands
ENOG504I67J	Isocitrate/isopropylmalate dehydrogenase	metabolism of Zn ligands
ENOG503QJW3	isocitrate dehydrogenase NAD subunit	metabolism of Zn ligands
ENOG5043ING	Isocitrate/isopropylmalate dehydrogenase	metabolism of Zn ligands
ENOG5048173	Belongs to the isocitrate and isopropylmalate dehydrogenases family	metabolism of Zn ligands
ENOG504J10U	Isocitrate dehydrogenase (NADP(	metabolism of Zn ligands
ENOG504FTGP	helix_turn_helix isocitrate lyase regulation	metabolism of Zn ligands
ENOG503WACK	Belongs to the alpha-IPM synthase homocitrate synthase family	metabolism of Zn ligands
ENOG5041K99	Homoisocitrate dehydrogenase	metabolism of Zn ligands
ENOG501K7V6	HpcH/HpaI aldolase/citrate lyase family	metabolism of Zn ligands
ENOG501KRM2	helix_turn_helix isocitrate lyase regulation	metabolism of Zn ligands
ENOG502157J	atp-citrate synthase subunit 1	metabolism of Zn ligands
ENOG503VJ2G	PFAM isocitrate isopropylmalate dehydrogenase	metabolism of Zn ligands
ENOG502GCRA	Belongs to the citrate synthase family	metabolism of Zn ligands
ENOG501NQV2	helix_turn_helix isocitrate lyase regulation	metabolism of Zn ligands
ENOG5041CX7	HpcH/HpaI aldolase/citrate lyase family	metabolism of Zn ligands
ENOG501Z05I	Signal transduction histidine kinase regulating citrate malate metabolism	metabolism of Zn ligands
ENOG502KSK2	HpcH/HpaI aldolase/citrate lyase family	metabolism of Zn ligands
ENOG501FM8Q	ATP citrate lyase citrate-binding	metabolism of Zn ligands
ENOG504KNRI	Monomeric isocitrate dehydrogenase	metabolism of Zn ligands
ENOG501Z60R	Catalyzes the isomerization of citrate to isocitrate via cis-aconitate	metabolism of Zn ligands
ENOG504IYIQ	Isocitrate dehydrogenase NAD subunit gamma, mitochondrial	metabolism of Zn ligands
ENOG502HHS6	helix_turn_helix isocitrate lyase regulation	metabolism of Zn ligands
ENOG5020YJY	HpcH/HpaI aldolase/citrate lyase family	metabolism of Zn ligands
ENOG501WAX0	Isocitrate/isopropylmalate dehydrogenase	metabolism of Zn ligands
ENOG503UM2K	ATP citrate lyase subunit 2	metabolism of Zn ligands
ENOG502WU9P	helix_turn_helix isocitrate lyase regulation	metabolism of Zn ligands
ENOG5021SCC	HpcH/HpaI aldolase/citrate lyase family	metabolism of Zn ligands
ENOG50283C5	Belongs to the citrate synthase family	metabolism of Zn ligands
ENOG5049TRR	Belongs to the isocitrate and isopropylmalate dehydrogenases family	metabolism of Zn ligands
ENOG503U5WM	HpcH/HpaI aldolase/citrate lyase family	metabolism of Zn ligands
ENOG502RY9K	HpcH/HpaI aldolase/citrate lyase family	metabolism of Zn ligands
ENOG501J08Y	COGs COG3712 Fe2 -dicitrate sensor membrane component	metabolism of Zn ligands
ENOG503MUI5	Isocitrate/isopropylmalate dehydrogenase	metabolism of Zn ligands
ENOG501PG3Z	helix_turn_helix isocitrate lyase regulation	metabolism of Zn ligands
ENOG503EXDY	Isocitrate/isopropylmalate dehydrogenase	metabolism of Zn ligands
ENOG503EKK2	citrate synthase	metabolism of Zn ligands
ENOG504F46G	Catalyzes the thermodynamically favored C-C bond cleavage of (2R,3S)-2-methylisocitrate to yield pyruvate and succinate	metabolism of Zn ligands
ENOG504K3P7	Isocitrate/isopropylmalate dehydrogenase	metabolism of Zn ligands
ENOG501ZUHH	Isocitrate/isopropylmalate dehydrogenase	metabolism of Zn ligands
ENOG503K0VQ	helix_turn_helix isocitrate lyase regulation	metabolism of Zn ligands
ENOG501XVRN	Isocitrate/isopropylmalate dehydrogenase	metabolism of Zn ligands
ENOG501G2SD	Belongs to the alpha-IPM synthase homocitrate synthase family	metabolism of Zn ligands
ENOG503QTBU	Aldolase citrate lyase family protein	metabolism of Zn ligands
ENOG502M0JX	Monomeric isocitrate dehydrogenase	metabolism of Zn ligands
ENOG50464QC	Isocitrate isopropylmalate dehydrogenase	metabolism of Zn ligands
ENOG503WDCV	helix_turn_helix isocitrate lyase regulation	metabolism of Zn ligands
ENOG501SYFQ	helix_turn_helix isocitrate lyase regulation	metabolism of Zn ligands
ENOG5022EMW	HpcH/HpaI aldolase/citrate lyase family	metabolism of Zn ligands
ENOG501HP2Y	HpcH/HpaI aldolase/citrate lyase family	metabolism of Zn ligands
ENOG503T5KP	helix_turn_helix isocitrate lyase regulation	metabolism of Zn ligands
ENOG501MU9T	Catalyzes the isomerization of citrate to isocitrate via cis-aconitate	metabolism of Zn ligands
ENOG502GGNN	Apo-citrate lyase phosphoribosyl-dephospho-CoA transferase	metabolism of Zn ligands
ENOG502GJ1C	Isocitrate dehydrogenase	metabolism of Zn ligands
ENOG501RS4M	COG0119 Isopropylmalate homocitrate citramalate synthases	metabolism of Zn ligands
ENOG501Y8BG	Acetylation of prosthetic group (2-(5''-phosphoribosyl)- 3'-dephosphocoenzyme-A) of the gamma subunit of citrate lyase	metabolism of Zn ligands
ENOG50243G2	Belongs to the alpha-IPM synthase homocitrate synthase family	metabolism of Zn ligands
ENOG503P161	2-methylcitrate dehydratase (PrpD)	metabolism of Zn ligands
ENOG5026WVF	Isocitrate/isopropylmalate dehydrogenase	metabolism of Zn ligands
ENOG501SF09	Covalent carrier of the coenzyme of citrate lyase	metabolism of Zn ligands
ENOG503VD72	Isocitrate dehydrogenase	metabolism of Zn ligands
ENOG5042JUB	Isocitrate/isopropylmalate dehydrogenase	metabolism of Zn ligands
ENOG502JPDQ	helix_turn_helix isocitrate lyase regulation	metabolism of Zn ligands
ENOG501ZZ6A	HpcH/HpaI aldolase/citrate lyase family	metabolism of Zn ligands
ENOG503WVF0	Isocitrate/isopropylmalate dehydrogenase	metabolism of Zn ligands
ENOG504NTCM	Fe2 -dicitrate sensor, membrane component	metabolism of Zn ligands
ENOG501Z4ZQ	COG3712 Fe2 -dicitrate sensor, membrane component	metabolism of Zn ligands
ENOG5035EPR	isocitrate dehydrogenase (NAD+) activity	metabolism of Zn ligands
ENOG504AY46	Covalent carrier of the coenzyme of citrate lyase	metabolism of Zn ligands
ENOG503IQ9Q	Catalyzes the isomerization of citrate to isocitrate via cis-aconitate	metabolism of Zn ligands
ENOG5044136	helix_turn_helix isocitrate lyase regulation	metabolism of Zn ligands
ENOG503FEGS	helix_turn_helix isocitrate lyase regulation	metabolism of Zn ligands
ENOG504DZTY	Isocitrate isopropylmalate dehydrogenase	metabolism of Zn ligands
ENOG503WGXI	Belongs to the isocitrate and isopropylmalate dehydrogenases family	metabolism of Zn ligands
ENOG501XYM8	Covalent carrier of the coenzyme of citrate lyase	metabolism of Zn ligands
ENOG503T1V1	citrate synthase	metabolism of Zn ligands
ENOG501U9NW	helix_turn_helix isocitrate lyase regulation	metabolism of Zn ligands
ENOG503KGJU	PFAM isocitrate isopropylmalate dehydrogenase	metabolism of Zn ligands
ENOG501Z4N8	helix_turn_helix isocitrate lyase regulation	metabolism of Zn ligands
ENOG503MPG1	Isocitrate/isopropylmalate dehydrogenase	metabolism of Zn ligands
ENOG502WKEP	Putative citrate transport	metabolism of Zn ligands
ENOG5035YK3	citrate synthase	metabolism of Zn ligands
ENOG501WJHB	Signal transduction histidine kinase regulating citrate malate metabolism	metabolism of Zn ligands
ENOG501I7F3	Isocitrate/isopropylmalate dehydrogenase	metabolism of Zn ligands
ENOG5045GF5	ATP-citrate synthase is the primary enzyme responsible for the synthesis of cytosolic acetyl-CoA in many tissues	metabolism of Zn ligands
ENOG504F1TE	HpcH/HpaI aldolase/citrate lyase family	metabolism of Zn ligands
ENOG5048IM7	Isocitrate/isopropylmalate dehydrogenase	metabolism of Zn ligands
ENOG504G5UF	Isocitrate/isopropylmalate dehydrogenase	metabolism of Zn ligands
ENOG5042Z0C	helix_turn_helix isocitrate lyase regulation	metabolism of Zn ligands
ENOG501YV9Q	Belongs to the citrate synthase family	metabolism of Zn ligands
ENOG504M63I	isocitrate dehydrogenase (NAD+) activity	metabolism of Zn ligands
ENOG5046VJM	helix_turn_helix isocitrate lyase regulation	metabolism of Zn ligands
ENOG501WYK9	Isocitrate lyase	metabolism of Zn ligands
ENOG503W6IH	citrate synthase	metabolism of Zn ligands
ENOG5023NNW	Isocitrate isopropylmalate dehydrogenase	metabolism of Zn ligands
ENOG5034US1	Isocitrate dehydrogenase NAD subunit	metabolism of Zn ligands
ENOG503FFAK	Belongs to the alpha-IPM synthase homocitrate synthase family	metabolism of Zn ligands
ENOG502XPJ8	helix_turn_helix isocitrate lyase regulation	metabolism of Zn ligands
ENOG501INTQ	Catalyzes the isomerization of citrate to isocitrate via cis-aconitate	metabolism of Zn ligands
ENOG5037K7C	Catalyzes the isomerization of citrate to isocitrate via cis-aconitate	metabolism of Zn ligands
ENOG5038I0A	mitochondrial citrate transmembrane transport	metabolism of Zn ligands
ENOG503H2US	Homocitrate synthase	metabolism of Zn ligands
ENOG504Q0WR	isocitrate dehydrogenase (NAD+) activity	metabolism of Zn ligands
ENOG501Q1HB	Apo-citrate lyase phosphoribosyl-dephospho-CoA transferase	metabolism of Zn ligands
ENOG503T1XA	COG3712 Fe2 -dicitrate sensor, membrane component	metabolism of Zn ligands
ENOG504DP3K	Belongs to the citrate synthase family	metabolism of Zn ligands
ENOG503I374	citrate synthase	metabolism of Zn ligands
ENOG502XNR1	helix_turn_helix isocitrate lyase regulation	metabolism of Zn ligands
ENOG503T1FY	Catalyzes the thermodynamically favored C-C bond cleavage of (2R,3S)-2-methylisocitrate to yield pyruvate and succinate	metabolism of Zn ligands
ENOG503T5DT	helix_turn_helix isocitrate lyase regulation	metabolism of Zn ligands
ENOG504E8C1	helix_turn_helix isocitrate lyase regulation	metabolism of Zn ligands
ENOG501J37H	helix_turn_helix isocitrate lyase regulation	metabolism of Zn ligands
ENOG504D2QS	Covalent carrier of the coenzyme of citrate lyase	metabolism of Zn ligands
ENOG501JNJH	HpcH/HpaI aldolase/citrate lyase family	metabolism of Zn ligands
ENOG50203H8	Belongs to the alpha-IPM synthase homocitrate synthase family	metabolism of Zn ligands
ENOG502G3P0	ATP-citrate synthase (ATP-citrate (Pro-S-)-lyase)(Citrate cleavage enzyme)	metabolism of Zn ligands
ENOG503FN9K	Belongs to the citrate synthase family	metabolism of Zn ligands
ENOG502NNVW	Belongs to the alpha-IPM synthase homocitrate synthase family	metabolism of Zn ligands
ENOG501YCUZ	helix_turn_helix isocitrate lyase regulation	metabolism of Zn ligands
ENOG50245NV	Isocitrate isopropylmalate dehydrogenase	metabolism of Zn ligands
ENOG503YQN4	Isocitrate/isopropylmalate dehydrogenase	metabolism of Zn ligands
ENOG5023MVT	helix_turn_helix isocitrate lyase regulation	metabolism of Zn ligands
ENOG504HA3U	Belongs to the alpha-IPM synthase homocitrate synthase family	metabolism of Zn ligands
ENOG5044XBK	isocitrate dehydrogenase (NAD ) activity. It is involved in the biological process described with tricarboxylic acid cycle	metabolism of Zn ligands
ENOG504DPP4	Catalyzes the isomerization of citrate to isocitrate via cis-aconitate	metabolism of Zn ligands
ENOG501KITR	PFAM isocitrate isopropylmalate dehydrogenase	metabolism of Zn ligands
ENOG503QV5I	Isocitrate dehydrogenase family protein	metabolism of Zn ligands
ENOG502QEZX	Isocitrate dehydrogenase	metabolism of Zn ligands
ENOG502MJ63	Belongs to the alpha-IPM synthase homocitrate synthase family	metabolism of Zn ligands
ENOG5036J7M	helix_turn_helix isocitrate lyase regulation	metabolism of Zn ligands
ENOG503ZD2W	Belongs to the citrate synthase family	metabolism of Zn ligands
ENOG5041DYH	Belongs to the citrate synthase family	metabolism of Zn ligands
ENOG503WWGF	HpcH/HpaI aldolase/citrate lyase family	metabolism of Zn ligands
ENOG5040ZW3	isocitrate dehydrogenase NAD subunit	metabolism of Zn ligands
ENOG502JNED	HpcH/HpaI aldolase/citrate lyase family	metabolism of Zn ligands
ENOG501J98A	Isocitrate/isopropylmalate dehydrogenase	metabolism of Zn ligands
ENOG501MPWN	Bifunctional enzyme which can phosphorylate or dephosphorylate isocitrate dehydrogenase (IDH) on a specific serine residue. This is a regulatory mechanism which enables bacteria to bypass the Krebs cycle via the glyoxylate shunt in response to the source of carbon. When bacteria are grown on glucose, IDH is fully active and unphosphorylated, but when grown on acetate or ethanol, the activity of I…	metabolism of Zn ligands
ENOG502MBVG	helix_turn_helix isocitrate lyase regulation	metabolism of Zn ligands
ENOG501YE9R	Bifunctional enzyme which can phosphorylate or dephosphorylate isocitrate dehydrogenase (IDH) on a specific serine residue. This is a regulatory mechanism which enables bacteria to bypass the Krebs cycle via the glyoxylate shunt in response to the source of carbon. When bacteria are grown on glucose, IDH is fully active and unphosphorylated, but when grown on acetate or ethanol, the activity of I…	metabolism of Zn ligands
ENOG501KQDC	Isocitrate/isopropylmalate dehydrogenase	metabolism of Zn ligands
ENOG503I8KB	Belongs to the isocitrate lyase PEP mutase superfamily. Isocitrate lyase family	metabolism of Zn ligands
ENOG504F9PD	HpcH/HpaI aldolase/citrate lyase family	metabolism of Zn ligands
ENOG502MESR	Isocitrate/isopropylmalate dehydrogenase	metabolism of Zn ligands
ENOG5042MY0	Isocitrate dehydrogenase	metabolism of Zn ligands
ENOG503X762	helix_turn_helix isocitrate lyase regulation	metabolism of Zn ligands
ENOG501G1W8	Isocitrate dehydrogenase	metabolism of Zn ligands
ENOG504JMQ5	ATP-citrate synthase beta chain protein	metabolism of Zn ligands
ENOG502793N	Catalyzes the isomerization of citrate to isocitrate via cis-aconitate	metabolism of Zn ligands
ENOG504JEXI	citrate synthase	metabolism of Zn ligands
ENOG501Y63D	Isocitrate lyase	metabolism of Zn ligands
ENOG5044V3P	Belongs to the alpha-IPM synthase homocitrate synthase family	metabolism of Zn ligands
ENOG50232U2	Signal transduction histidine kinase regulating citrate malate metabolism	metabolism of Zn ligands
ENOG50462TE	Belongs to the alpha-IPM synthase homocitrate synthase family	metabolism of Zn ligands
ENOG5026RTX	Belongs to the alpha-IPM synthase homocitrate synthase family	metabolism of Zn ligands
ENOG504BQDY	HpcH/HpaI aldolase/citrate lyase family	metabolism of Zn ligands
ENOG504F4F9	helix_turn_helix isocitrate lyase regulation	metabolism of Zn ligands
ENOG504ICG0	helix_turn_helix isocitrate lyase regulation	metabolism of Zn ligands
ENOG501HYWV	Isocitrate/isopropylmalate dehydrogenase	metabolism of Zn ligands
ENOG502MIT8	Belongs to the citrate synthase family	metabolism of Zn ligands
ENOG503N9KE	Belongs to the isocitrate and isopropylmalate dehydrogenases family	metabolism of Zn ligands
ENOG503IM5V	Belongs to the isocitrate and isopropylmalate dehydrogenases family	metabolism of Zn ligands
ENOG502GF78	Monomeric isocitrate dehydrogenase	metabolism of Zn ligands
ENOG501JXGD	Isocitrate lyase family	metabolism of Zn ligands
ENOG501J3P8	helix_turn_helix isocitrate lyase regulation	metabolism of Zn ligands
ENOG502WF9A	helix_turn_helix isocitrate lyase regulation	metabolism of Zn ligands
ENOG50241XC	Catalyzes the thermodynamically favored C-C bond cleavage of (2R,3S)-2-methylisocitrate to yield pyruvate and succinate	metabolism of Zn ligands
ENOG504NPYZ	COG3712 Fe2 -dicitrate sensor, membrane component	metabolism of Zn ligands
ENOG503IEUB	Catalyzes the isomerization of citrate to isocitrate via cis-aconitate	metabolism of Zn ligands
ENOG503JTIU	helix_turn_helix isocitrate lyase regulation	metabolism of Zn ligands
ENOG504G19I	helix_turn_helix isocitrate lyase regulation	metabolism of Zn ligands
ENOG503FUEM	Isocitrate/isopropylmalate dehydrogenase	metabolism of Zn ligands
ENOG501GZB1	Belongs to the citrate synthase family	metabolism of Zn ligands
ENOG5043PCB	helix_turn_helix isocitrate lyase regulation	metabolism of Zn ligands
ENOG501FAQ0	Belongs to the alpha-IPM synthase homocitrate synthase family	metabolism of Zn ligands
ENOG5027KJH	HpcH/HpaI aldolase/citrate lyase family	metabolism of Zn ligands
ENOG504DUK7	helix_turn_helix isocitrate lyase regulation	metabolism of Zn ligands
ENOG504DVBK	helix_turn_helix isocitrate lyase regulation	metabolism of Zn ligands
ENOG50465HN	Catalyzes the isomerization of citrate to isocitrate via cis-aconitate	metabolism of Zn ligands
ENOG501SKSE	HpcH/HpaI aldolase/citrate lyase family	metabolism of Zn ligands
ENOG504FAPZ	helix_turn_helix isocitrate lyase regulation	metabolism of Zn ligands
ENOG503T9D0	helix_turn_helix isocitrate lyase regulation	metabolism of Zn ligands
ENOG504CNHG	Isocitrate/isopropylmalate dehydrogenase	metabolism of Zn ligands
ENOG5042I3M	Isocitrate lyase family	metabolism of Zn ligands
COG3697	holo-citrate lyase synthase activity	metabolism of Zn ligands
ENOG502IPCZ	helix_turn_helix isocitrate lyase regulation	metabolism of Zn ligands
ENOG5038HHK	2-methylcitrate dehydratase (PrpD)	metabolism of Zn ligands
ENOG503HVV8	Belongs to the isocitrate and isopropylmalate dehydrogenases family	metabolism of Zn ligands
ENOG5034J6U	Belongs to the citrate synthase family	metabolism of Zn ligands
ENOG501EW7Z	HpcH HpaI aldolase citrate lyase family protein	metabolism of Zn ligands
ENOG5043TD4	Isocitrate/isopropylmalate dehydrogenase	metabolism of Zn ligands
ENOG502MRHM	Putative citrate transport	metabolism of Zn ligands
ENOG502W9U4	HpcH/HpaI aldolase/citrate lyase family	metabolism of Zn ligands
ENOG503GEVR	Catalyzes the isomerization of citrate to isocitrate via cis-aconitate	metabolism of Zn ligands
ENOG50484Z7	citrate (Si)-synthase activity	metabolism of Zn ligands
ENOG503J05I	helix_turn_helix isocitrate lyase regulation	metabolism of Zn ligands
ENOG503H4E0	ATP-citrate synthase	metabolism of Zn ligands
ENOG502KQQU	Catalyzes the isomerization of citrate to isocitrate via cis-aconitate	metabolism of Zn ligands
ENOG504GAB6	HpcH/HpaI aldolase/citrate lyase family	metabolism of Zn ligands
ENOG5043W8A	Catalyzes the isomerization of citrate to isocitrate via cis-aconitate	metabolism of Zn ligands
ENOG502802E	HpcH/HpaI aldolase/citrate lyase family	metabolism of Zn ligands
ENOG501YMXI	Belongs to the citrate synthase family	metabolism of Zn ligands
ENOG501KNZV	helix_turn_helix isocitrate lyase regulation	metabolism of Zn ligands
ENOG501TUKH	HpcH/HpaI aldolase/citrate lyase family	metabolism of Zn ligands
ENOG50247KX	Belongs to the isocitrate and isopropylmalate dehydrogenases family	metabolism of Zn ligands
ENOG501J1W7	HpcH/HpaI aldolase/citrate lyase family	metabolism of Zn ligands
ENOG5049TWX	Isocitrate dehydrogenase NAD subunit	metabolism of Zn ligands
ENOG50245YY	2-methylcitrate synthase citrate synthase II	metabolism of Zn ligands
ENOG504EU1H	Isocitrate dehydrogenase NADP-dependent, monomeric type	metabolism of Zn ligands
ENOG504FBAJ	helix_turn_helix isocitrate lyase regulation	metabolism of Zn ligands
ENOG503XD08	Isocitrate/isopropylmalate dehydrogenase	metabolism of Zn ligands
ENOG502ITF6	helix_turn_helix isocitrate lyase regulation	metabolism of Zn ligands
ENOG503UB90	HpcH/HpaI aldolase/citrate lyase family	metabolism of Zn ligands
ENOG502XN5E	Belongs to the alpha-IPM synthase homocitrate synthase family	metabolism of Zn ligands
ENOG503ZRK6	Catalyzes the isomerization of citrate to isocitrate via cis-aconitate	metabolism of Zn ligands
ENOG5041DQB	Isocitrate dehydrogenase	metabolism of Zn ligands
ENOG504ESU4	helix_turn_helix isocitrate lyase regulation	metabolism of Zn ligands
ENOG504EV8B	helix_turn_helix isocitrate lyase regulation	metabolism of Zn ligands
ENOG503KTHP	HpcH/HpaI aldolase/citrate lyase family	metabolism of Zn ligands
ENOG5047K8A	Monomeric isocitrate dehydrogenase	metabolism of Zn ligands
ENOG503XPEN	Member of the two-component regulatory system DpiA DpiB, which is essential for expression of citrate-specific fermentation genes and genes involved in plasmid inheritance. Could be involved in response to both the presence of citrate and external redox conditions	metabolism of Zn ligands
ENOG502641S	Belongs to the alpha-IPM synthase homocitrate synthase family	metabolism of Zn ligands
ENOG504KS67	Isocitrate dehydrogenase (NADP(	metabolism of Zn ligands
ENOG503VGP9	HpcH/HpaI aldolase/citrate lyase family	metabolism of Zn ligands
ENOG5037PZS	citrate synthase	metabolism of Zn ligands
ENOG504FZVX	HpcH/HpaI aldolase/citrate lyase family	metabolism of Zn ligands
ENOG503NJWG	helix_turn_helix isocitrate lyase regulation	metabolism of Zn ligands
ENOG501WI8Z	Isocitrate lyase	metabolism of Zn ligands
ENOG501PISP	Catalyzes the thermodynamically favored C-C bond cleavage of (2R,3S)-2-methylisocitrate to yield pyruvate and succinate	metabolism of Zn ligands
ENOG504E8HZ	helix_turn_helix isocitrate lyase regulation	metabolism of Zn ligands
ENOG501WFZH	helix_turn_helix isocitrate lyase regulation	metabolism of Zn ligands
ENOG503WFCA	Converts isocitrate to alpha ketoglutarate	metabolism of Zn ligands
ENOG5047F0R	Putative citrate transport	metabolism of Zn ligands
ENOG50275EU	helix_turn_helix isocitrate lyase regulation	metabolism of Zn ligands
ENOG504BC4H	aconitate hydratase 2 2-methylisocitrate dehydratase	metabolism of Zn ligands
ENOG502SW2Q	helix_turn_helix isocitrate lyase regulation	metabolism of Zn ligands
ENOG50472IE	Belongs to the citrate synthase family	metabolism of Zn ligands
ENOG503S84X	HpcH/HpaI aldolase/citrate lyase family	metabolism of Zn ligands
ENOG502G4EP	Isocitrate/isopropylmalate dehydrogenase	metabolism of Zn ligands
ENOG503JSG4	helix_turn_helix isocitrate lyase regulation	metabolism of Zn ligands
ENOG504DAMF	HpcH/HpaI aldolase/citrate lyase family	metabolism of Zn ligands
ENOG501ISKF	Fe2 -dicitrate sensor, membrane component	metabolism of Zn ligands
ENOG504G8WF	helix_turn_helix isocitrate lyase regulation	metabolism of Zn ligands
ENOG501K70A	HpcH/HpaI aldolase/citrate lyase family	metabolism of Zn ligands
ENOG501WHQ8	Isocitrate/isopropylmalate dehydrogenase	metabolism of Zn ligands
ENOG503XDKA	Belongs to the isocitrate and isopropylmalate dehydrogenases family	metabolism of Zn ligands
ENOG502U5N4	helix_turn_helix isocitrate lyase regulation	metabolism of Zn ligands
ENOG503F1BN	Belongs to the alpha-IPM synthase homocitrate synthase family	metabolism of Zn ligands
ENOG502XTBI	citrate synthase	metabolism of Zn ligands
ENOG503YGE7	ATP citrate lyase citrate-binding	metabolism of Zn ligands
ENOG502JPKE	helix_turn_helix isocitrate lyase regulation	metabolism of Zn ligands
ENOG501HW49	HpcH/HpaI aldolase/citrate lyase family	metabolism of Zn ligands
ENOG504D97E	Belongs to the isocitrate and isopropylmalate dehydrogenases family	metabolism of Zn ligands
ENOG5020WC1	Belongs to the isocitrate lyase PEP mutase superfamily. Isocitrate lyase family	metabolism of Zn ligands
ENOG502NC58	Belongs to the citrate synthase family	metabolism of Zn ligands
ENOG501SWKD	helix_turn_helix isocitrate lyase regulation	metabolism of Zn ligands
ENOG502NM36	helix_turn_helix isocitrate lyase regulation	metabolism of Zn ligands
ENOG50225I1	2-methylcitrate dehydratase	metabolism of Zn ligands
ENOG50354EF	Isocitrate dehydrogenase NAD subunit alpha, mitochondrial isoform	metabolism of Zn ligands
ENOG503SCAY	Isocitrate dehydrogenase family protein	metabolism of Zn ligands
ENOG503QUU4	HpcH/HpaI aldolase/citrate lyase family	metabolism of Zn ligands
ENOG504AZXG	Isocitrate/isopropylmalate dehydrogenase	metabolism of Zn ligands
ENOG501RAZH	HpcH/HpaI aldolase/citrate lyase family	metabolism of Zn ligands
ENOG5023359	Belongs to the citrate synthase family	metabolism of Zn ligands
ENOG5027URB	Isocitrate/isopropylmalate dehydrogenase	metabolism of Zn ligands
ENOG503KTV0	Belongs to the citrate synthase family	metabolism of Zn ligands
ENOG502YN5D	Catalyzes the thermodynamically favored C-C bond cleavage of (2R,3S)-2-methylisocitrate to yield pyruvate and succinate	metabolism of Zn ligands
ENOG504FU4V	Isocitrate/isopropylmalate dehydrogenase	metabolism of Zn ligands
ENOG504EEQR	helix_turn_helix isocitrate lyase regulation	metabolism of Zn ligands
ENOG503JRDQ	helix_turn_helix isocitrate lyase regulation	metabolism of Zn ligands
ENOG503MDWT	Catalyzes the reversible hydration of cis-homoaconitate to (2R,3S)-homoisocitrate, a step in the alpha-aminoadipate pathway for lysine biosynthesis	metabolism of Zn ligands
ENOG504BPWS	Isocitrate/isopropylmalate dehydrogenase	metabolism of Zn ligands
ENOG501UP6J	COG3290 Signal transduction histidine kinase regulating citrate malate metabolism	metabolism of Zn ligands
ENOG502J7GJ	helix_turn_helix isocitrate lyase regulation	metabolism of Zn ligands
ENOG502M8P2	Belongs to the alpha-IPM synthase homocitrate synthase family	metabolism of Zn ligands
ENOG504E9N1	HpcH/HpaI aldolase/citrate lyase family	metabolism of Zn ligands
ENOG501FT96	Belongs to the citrate synthase family	metabolism of Zn ligands
ENOG5041E1C	helix_turn_helix isocitrate lyase regulation	metabolism of Zn ligands
ENOG504GY50	Catalyzes the isomerization of citrate to isocitrate via cis-aconitate	metabolism of Zn ligands
ENOG503N8QA	helix_turn_helix isocitrate lyase regulation	metabolism of Zn ligands
ENOG503V9F9	Isocitrate lyase family	metabolism of Zn ligands
ENOG50236SF	helix_turn_helix isocitrate lyase regulation	metabolism of Zn ligands
ENOG503HJI0	Monomeric isocitrate dehydrogenase	metabolism of Zn ligands
ENOG502J238	PFAM isocitrate isopropylmalate dehydrogenase	metabolism of Zn ligands
ENOG504FEBE	Belongs to the citrate synthase family	metabolism of Zn ligands
ENOG502KDZ1	helix_turn_helix isocitrate lyase regulation	metabolism of Zn ligands
ENOG502WTST	helix_turn_helix isocitrate lyase regulation	metabolism of Zn ligands
ENOG503622H	Isocitrate dehydrogenase NAD subunit	metabolism of Zn ligands
ENOG503E96K	ATP-citrate synthase is the primary enzyme responsible for the synthesis of cytosolic acetyl-CoA in many tissues	metabolism of Zn ligands
ENOG503WM60	helix_turn_helix isocitrate lyase regulation	metabolism of Zn ligands
ENOG503HKXT	Isocitrate/isopropylmalate dehydrogenase	metabolism of Zn ligands
ENOG502IB1H	helix_turn_helix isocitrate lyase regulation	metabolism of Zn ligands
ENOG501G28W	Isocitrate isopropylmalate dehydrogenase	metabolism of Zn ligands
ENOG502V9T5	Catalyzes the thermodynamically favored C-C bond cleavage of (2R,3S)-2-methylisocitrate to yield pyruvate and succinate	metabolism of Zn ligands
ENOG501K73I	helix_turn_helix isocitrate lyase regulation	metabolism of Zn ligands
ENOG501WSC5	Catalyzes the isomerization of citrate to isocitrate via cis-aconitate	metabolism of Zn ligands
ENOG502YIP1	HpcH/HpaI aldolase/citrate lyase family	metabolism of Zn ligands
ENOG503TKVM	Catalyzes the reversible hydration of cis-homoaconitate to (2R,3S)-homoisocitrate, a step in the alpha-aminoadipate pathway for lysine biosynthesis	metabolism of Zn ligands
ENOG5035MXE	isocitrate dehydrogenase NAD gamma 2	metabolism of Zn ligands
ENOG504KBZI	Belongs to the isocitrate lyase PEP mutase superfamily. Isocitrate lyase family	metabolism of Zn ligands
ENOG502HJ73	HpcH/HpaI aldolase/citrate lyase family	metabolism of Zn ligands
ENOG504BY0Y	Isocitrate/isopropylmalate dehydrogenase	metabolism of Zn ligands
ENOG504BVRC	Apo-citrate lyase phosphoribosyl-dephospho-CoA transferase	metabolism of Zn ligands
ENOG503J0X4	Isocitrate/isopropylmalate dehydrogenase	metabolism of Zn ligands
ENOG501R9CW	Belongs to the citrate synthase family	metabolism of Zn ligands
ENOG502JNBR	helix_turn_helix isocitrate lyase regulation	metabolism of Zn ligands
ENOG501KGM3	helix_turn_helix isocitrate lyase regulation	metabolism of Zn ligands
ENOG503MDFW	Homoisocitrate dehydrogenase	metabolism of Zn ligands
ENOG502WR3K	helix_turn_helix isocitrate lyase regulation	metabolism of Zn ligands
ENOG503FEIY	Catalyzes the thermodynamically favored C-C bond cleavage of (2R,3S)-2-methylisocitrate to yield pyruvate and succinate	metabolism of Zn ligands
ENOG501Y5GD	Belongs to the citrate synthase family	metabolism of Zn ligands
ENOG50401R0	Regulates the glyoxylate bypass operon (aceBAK), which encodes isocitrate lyase, malate synthase and isocitrate dehydrogenase kinase phosphorylase	metabolism of Zn ligands
ENOG503W4ZT	2-methylcitrate dehydratase	metabolism of Zn ligands
ENOG504DWRS	helix_turn_helix isocitrate lyase regulation	metabolism of Zn ligands
ENOG501XI1U	Catalyzes the thermodynamically favored C-C bond cleavage of (2R,3S)-2-methylisocitrate to yield pyruvate and succinate	metabolism of Zn ligands
ENOG503Y77P	Isocitrate/isopropylmalate dehydrogenase	metabolism of Zn ligands
ENOG502VFK5	helix_turn_helix isocitrate lyase regulation	metabolism of Zn ligands
ENOG501YMZ7	Catalyzes the thermodynamically favored C-C bond cleavage of (2R,3S)-2-methylisocitrate to yield pyruvate and succinate	metabolism of Zn ligands
ENOG5039ZYX	Isocitrate dehydrogenase kinase/phosphatase (AceK)	metabolism of Zn ligands
ENOG503TCDB	helix_turn_helix isocitrate lyase regulation	metabolism of Zn ligands
ENOG502JRH8	Isocitrate/isopropylmalate dehydrogenase	metabolism of Zn ligands
ENOG501ZBE9	Belongs to the citrate synthase family	metabolism of Zn ligands
ENOG501KQEY	helix_turn_helix isocitrate lyase regulation	metabolism of Zn ligands
ENOG503D6Y8	Isocitrate dehydrogenase kinase/phosphatase (AceK)	metabolism of Zn ligands
ENOG502Y3GG	helix_turn_helix isocitrate lyase regulation	metabolism of Zn ligands
ENOG504061W	Monomeric isocitrate dehydrogenase	metabolism of Zn ligands
ENOG502QEZ3	Catalyzes the isomerization of citrate to isocitrate via cis-aconitate	metabolism of Zn ligands
ENOG502NKP5	helix_turn_helix isocitrate lyase regulation	metabolism of Zn ligands
ENOG504ND70	HpcH/HpaI aldolase/citrate lyase family	metabolism of Zn ligands
ENOG5023G7C	Monomeric isocitrate dehydrogenase	metabolism of Zn ligands
ENOG502N8UC	citrate lyase acyl carrier protein	metabolism of Zn ligands
ENOG5026PVX	helix_turn_helix isocitrate lyase regulation	metabolism of Zn ligands
ENOG504CU7N	Isocitrate/isopropylmalate dehydrogenase	metabolism of Zn ligands
ENOG50372Q1	Belongs to the citrate synthase family	metabolism of Zn ligands
ENOG503UQBP	HpcH/HpaI aldolase/citrate lyase family	metabolism of Zn ligands
ENOG501VTMM	Catalyzes the isomerization of citrate to isocitrate via cis-aconitate	metabolism of Zn ligands
ENOG504HHD4	COG4565 Response regulator of citrate malate metabolism	metabolism of Zn ligands
ENOG5020EH7	Belongs to the alpha-IPM synthase homocitrate synthase family	metabolism of Zn ligands
ENOG502PXTG	helix_turn_helix isocitrate lyase regulation	metabolism of Zn ligands
ENOG502PY2M	HpcH/HpaI aldolase/citrate lyase family	metabolism of Zn ligands
ENOG5044MUH	ATP-citrate synthase alpha chain protein	metabolism of Zn ligands
ENOG503XNFN	Involved in the catabolism of short chain fatty acids (SCFA) via the tricarboxylic acid (TCA)(acetyl degradation route) and via the 2-methylcitrate cycle I (propionate degradation route). Catalyzes the stereospecific dehydration of (2S,3S)-2- methylcitrate (2-MC) to yield the cis isomer of 2-methyl- aconitate	metabolism of Zn ligands
ENOG5039YUM	HpcH/HpaI aldolase/citrate lyase family	metabolism of Zn ligands
ENOG504DRC0	HpcH/HpaI aldolase/citrate lyase family	metabolism of Zn ligands
ENOG503ZW2Q	NADP-specific, catalyzes the formation of 2-oxoglutarate from isocitrate or oxalosuccinate	metabolism of Zn ligands
ENOG502PXDT	HpcH/HpaI aldolase/citrate lyase family	metabolism of Zn ligands
ENOG503NUMJ	Belongs to the alpha-IPM synthase homocitrate synthase family	metabolism of Zn ligands
ENOG503VZH0	Isocitrate lyase	metabolism of Zn ligands
ENOG50469IH	Isocitrate/isopropylmalate dehydrogenase	metabolism of Zn ligands
ENOG501KGY4	Isocitrate/isopropylmalate dehydrogenase	metabolism of Zn ligands
ENOG5027PMA	Acetylation of prosthetic group (2-(5''-phosphoribosyl)- 3'-dephosphocoenzyme-A) of the gamma subunit of citrate lyase	metabolism of Zn ligands
ENOG502V93Y	helix_turn_helix isocitrate lyase regulation	metabolism of Zn ligands
ENOG504B6NP	Covalent carrier of the coenzyme of citrate lyase	metabolism of Zn ligands
ENOG503GAF3	Belongs to the alpha-IPM synthase homocitrate synthase family	metabolism of Zn ligands
ENOG502HZKZ	helix_turn_helix isocitrate lyase regulation	metabolism of Zn ligands
ENOG501WAGW	HpcH/HpaI aldolase/citrate lyase family	metabolism of Zn ligands
ENOG502HGKF	helix_turn_helix isocitrate lyase regulation	metabolism of Zn ligands
ENOG502JVFF	Isocitrate/isopropylmalate dehydrogenase	metabolism of Zn ligands
ENOG502PDBC	Belongs to the isocitrate and isopropylmalate dehydrogenases family	metabolism of Zn ligands
ENOG503HAI2	Belongs to the citrate synthase family	metabolism of Zn ligands
ENOG5026QZM	Catalyzes the thermodynamically favored C-C bond cleavage of (2R,3S)-2-methylisocitrate to yield pyruvate and succinate	metabolism of Zn ligands
ENOG501WIMG	Catalyzes the isomerization of citrate to isocitrate via cis-aconitate	metabolism of Zn ligands
ENOG504KGVU	Belongs to the citrate synthase family	metabolism of Zn ligands
ENOG504NNC8	Fe2 -dicitrate sensor, membrane component	metabolism of Zn ligands
ENOG5043WJ1	Belongs to the isocitrate and isopropylmalate dehydrogenases family	metabolism of Zn ligands
ENOG503Y345	Isocitrate lyase family	metabolism of Zn ligands
ENOG504NH57	Catalyzes the reversible formation of glyoxylate and succinate from isocitrate	metabolism of Zn ligands
ENOG503JU7S	HpcH/HpaI aldolase/citrate lyase family	metabolism of Zn ligands
ENOG502JDIN	Signal transduction histidine kinase regulating citrate malate metabolism	metabolism of Zn ligands
ENOG5047F3K	isocitrate	metabolism of Zn ligands
ENOG504ICFT	helix_turn_helix isocitrate lyase regulation	metabolism of Zn ligands
ENOG502PV8Z	helix_turn_helix isocitrate lyase regulation	metabolism of Zn ligands
ENOG501X9M5	Putative citrate transport	metabolism of Zn ligands
ENOG502NS4M	Isocitrate/isopropylmalate dehydrogenase	metabolism of Zn ligands
ENOG5034FYW	helix_turn_helix isocitrate lyase regulation	metabolism of Zn ligands
ENOG502YCNJ	Isocitrate/isopropylmalate dehydrogenase	metabolism of Zn ligands
ENOG5042PAX	Putative citrate transport	metabolism of Zn ligands
ENOG502Y4ZT	HpcH/HpaI aldolase/citrate lyase family	metabolism of Zn ligands
ENOG502UB48	helix_turn_helix isocitrate lyase regulation	metabolism of Zn ligands
ENOG502JECY	Covalent carrier of the coenzyme of citrate lyase	metabolism of Zn ligands
ENOG501FTB7	ATP-citrate synthase subunit 1	metabolism of Zn ligands
ENOG503MZEM	Isocitrate/isopropylmalate dehydrogenase	metabolism of Zn ligands
ENOG501YPBY	Belongs to the citrate synthase family	metabolism of Zn ligands
ENOG501IQ17	2-methylcitrate dehydratase	metabolism of Zn ligands
ENOG503X78B	Bifunctional enzyme which can phosphorylate or dephosphorylate isocitrate dehydrogenase (IDH) on a specific serine residue. This is a regulatory mechanism which enables bacteria to bypass the Krebs cycle via the glyoxylate shunt in response to the source of carbon. When bacteria are grown on glucose, IDH is fully active and unphosphorylated, but when grown on acetate or ethanol, the activity of I…	metabolism of Zn ligands
ENOG5048AUF	isocitrate dehydrogenase (NAD+) activity	metabolism of Zn ligands
ENOG502NHC2	helix_turn_helix isocitrate lyase regulation	metabolism of Zn ligands
ENOG502W9R0	helix_turn_helix isocitrate lyase regulation	metabolism of Zn ligands
ENOG503N7PQ	TIGRFAM 2-methylcitrate synthase citrate synthase II	metabolism of Zn ligands
ENOG502X2R7	2-methylcitrate dehydratase	metabolism of Zn ligands
ENOG503FCZX	HpcH/HpaI aldolase/citrate lyase family	metabolism of Zn ligands
ENOG501EZKM	Belongs to the isocitrate and isopropylmalate dehydrogenases family	metabolism of Zn ligands
ENOG5036FTI	Belongs to the alpha-IPM synthase homocitrate synthase family	metabolism of Zn ligands
ENOG502PQQ3	Belongs to the alpha-IPM synthase homocitrate synthase family	metabolism of Zn ligands
ENOG501GSUA	Catalyzes the reversible hydration of cis-homoaconitate to (2R,3S)-homoisocitrate, a step in the alpha-aminoadipate pathway for lysine biosynthesis	metabolism of Zn ligands
ENOG503NVZ4	Belongs to the isocitrate and isopropylmalate dehydrogenases family	metabolism of Zn ligands
ENOG5027Z2Q	HpcH/HpaI aldolase/citrate lyase family	metabolism of Zn ligands
ENOG504E05G	helix_turn_helix isocitrate lyase regulation	metabolism of Zn ligands
ENOG5046DMC	HpcH/HpaI aldolase/citrate lyase family	metabolism of Zn ligands
ENOG502PM8D	helix_turn_helix isocitrate lyase regulation	metabolism of Zn ligands
ENOG5026NM2	Isocitrate/isopropylmalate dehydrogenase	metabolism of Zn ligands
COG2838	isocitrate dehydrogenase (NADP+) activity	metabolism of Zn ligands
ENOG502XNXR	NADP-specific, catalyzes the formation of 2-oxoglutarate from isocitrate or oxalosuccinate	metabolism of Zn ligands
ENOG5023U36	citrate synthase	metabolism of Zn ligands
ENOG50445JQ	Isocitrate/isopropylmalate dehydrogenase	metabolism of Zn ligands
ENOG503KR9I	Isocitrate dehydrogenase NAD	metabolism of Zn ligands
ENOG502U34F	helix_turn_helix isocitrate lyase regulation	metabolism of Zn ligands
ENOG504ABW5	TIGRFAM isocitrate dehydrogenase, NADP-dependent	metabolism of Zn ligands
ENOG50443Y6	Belongs to the isocitrate and isopropylmalate dehydrogenases family	metabolism of Zn ligands
ENOG504NEIT	Belongs to the alpha-IPM synthase homocitrate synthase family	metabolism of Zn ligands
ENOG501N4VT	Catalyzes the thermodynamically favored C-C bond cleavage of (2R,3S)-2-methylisocitrate to yield pyruvate and succinate	metabolism of Zn ligands
ENOG504F0XR	PFAM isocitrate lyase and phosphorylmutase	metabolism of Zn ligands
ENOG501WE99	helix_turn_helix isocitrate lyase regulation	metabolism of Zn ligands
ENOG504BQ6J	Catalyzes the thermodynamically favored C-C bond cleavage of (2R,3S)-2-methylisocitrate to yield pyruvate and succinate	metabolism of Zn ligands
ENOG501G3A7	Belongs to the alpha-IPM synthase homocitrate synthase family	metabolism of Zn ligands
ENOG503KKUS	Belongs to the isocitrate lyase PEP mutase superfamily. Isocitrate lyase family	metabolism of Zn ligands
ENOG502NC8D	Isocitrate/isopropylmalate dehydrogenase	metabolism of Zn ligands
ENOG501ZE0U	ATP citrate lyase citrate-binding	metabolism of Zn ligands
ENOG503YIJU	Belongs to the citrate synthase family	metabolism of Zn ligands
ENOG504BCIY	helix_turn_helix isocitrate lyase regulation	metabolism of Zn ligands
ENOG50226E6	Belongs to the alpha-IPM synthase homocitrate synthase family	metabolism of Zn ligands
ENOG504DJXF	helix_turn_helix isocitrate lyase regulation	metabolism of Zn ligands
ENOG504D9AU	Belongs to the citrate synthase family	metabolism of Zn ligands
ENOG502366H	HpcH/HpaI aldolase/citrate lyase family	metabolism of Zn ligands
ENOG502P28N	COG0119 Isopropylmalate homocitrate citramalate synthases	metabolism of Zn ligands
ENOG503TSRA	Isocitrate lyase family	metabolism of Zn ligands
ENOG50460KU	Belongs to the alpha-IPM synthase homocitrate synthase family	metabolism of Zn ligands
ENOG504EGQX	Catalyzes the isomerization of citrate to isocitrate via cis-aconitate	metabolism of Zn ligands
ENOG501XEJD	Belongs to the alpha-IPM synthase homocitrate synthase family	metabolism of Zn ligands
ENOG501W78B	helix_turn_helix isocitrate lyase regulation	metabolism of Zn ligands
ENOG501WAGY	Isocitrate/isopropylmalate dehydrogenase	metabolism of Zn ligands
ENOG503JSQT	Isocitrate/isopropylmalate dehydrogenase	metabolism of Zn ligands
ENOG502N9DI	Isocitrate/isopropylmalate dehydrogenase	metabolism of Zn ligands
ENOG501XG93	HpcH/HpaI aldolase/citrate lyase family	metabolism of Zn ligands
ENOG504EXVM	helix_turn_helix isocitrate lyase regulation	metabolism of Zn ligands
ENOG5022655	Catalyzes the reversible hydration of cis-homoaconitate to (2R,3S)-homoisocitrate, a step in the alpha-aminoadipate pathway for lysine biosynthesis	metabolism of Zn ligands
ENOG5023S1U	citrate synthase	metabolism of Zn ligands
ENOG503969X	helix_turn_helix isocitrate lyase regulation	metabolism of Zn ligands
ENOG5042NDX	HpcH/HpaI aldolase/citrate lyase family	metabolism of Zn ligands
ENOG502XTAR	COG0538 Isocitrate dehydrogenases	metabolism of Zn ligands
ENOG501YX7X	Isocitrate dehydrogenase	metabolism of Zn ligands
ENOG502G66J	PFAM isocitrate isopropylmalate dehydrogenase	metabolism of Zn ligands
ENOG502X5NC	HpcH/HpaI aldolase/citrate lyase family	metabolism of Zn ligands
ENOG501IX6X	HpcH/HpaI aldolase/citrate lyase family	metabolism of Zn ligands
ENOG5047ISK	Isocitrate/isopropylmalate dehydrogenase	metabolism of Zn ligands
ENOG503T23S	HpcH/HpaI aldolase/citrate lyase family	metabolism of Zn ligands
ENOG504H9US	Isocitrate dehydrogenase	metabolism of Zn ligands
ENOG501KDD7	HpcH/HpaI aldolase/citrate lyase family	metabolism of Zn ligands
ENOG503Z72W	COG3712 Fe2 -dicitrate sensor, membrane component	metabolism of Zn ligands
ENOG503R1DY	Isocitrate/isopropylmalate dehydrogenase	metabolism of Zn ligands
ENOG5038RSA	Belongs to the isocitrate lyase PEP mutase superfamily. Isocitrate lyase family	metabolism of Zn ligands
ENOG503CYF3	isocitrate dehydrogenase NAD subunit	metabolism of Zn ligands
ENOG5021DGS	HpcH/HpaI aldolase/citrate lyase family	metabolism of Zn ligands
ENOG503J77U	isocitrate dehydrogenase NAD subunit	metabolism of Zn ligands
ENOG50248Y4	Acetylation of prosthetic group (2-(5''-phosphoribosyl)- 3'-dephosphocoenzyme-A) of the gamma subunit of citrate lyase	metabolism of Zn ligands
ENOG503H2BP	Isocitrate/isopropylmalate dehydrogenase	metabolism of Zn ligands
ENOG504DYQ2	Belongs to the citrate synthase family	metabolism of Zn ligands
ENOG504BQNS	HpcH/HpaI aldolase/citrate lyase family	metabolism of Zn ligands
ENOG503TM8M	HpcH/HpaI aldolase/citrate lyase family	metabolism of Zn ligands
ENOG501J89R	Isocitrate/isopropylmalate dehydrogenase	metabolism of Zn ligands
ENOG5041X3D	Belongs to the isocitrate and isopropylmalate dehydrogenases family	metabolism of Zn ligands
ENOG502VVDC	Fe2 -dicitrate sensor, membrane component	metabolism of Zn ligands
ENOG503EK9Z	Isocitrate dehydrogenase NAD subunit	metabolism of Zn ligands
ENOG501RB4C	Fe2 -dicitrate sensor, membrane component	metabolism of Zn ligands
ENOG503VCPT	HpcH/HpaI aldolase/citrate lyase family	metabolism of Zn ligands
ENOG50400HK	citrate-ACP transferase, the alpha subunit catalyzes the formation of (3S)-citryl-CoA from acetyl-CoA and citrate	metabolism of Zn ligands
ENOG5043PXS	HpcH/HpaI aldolase/citrate lyase family	metabolism of Zn ligands
ENOG502FQW4	COG3712 Fe2 -dicitrate sensor, membrane component	metabolism of Zn ligands
ENOG503Q4XI	Isocitrate/isopropylmalate dehydrogenase	metabolism of Zn ligands
ENOG501KUB3	citrate synthase	metabolism of Zn ligands
ENOG501FCYN	helix_turn_helix isocitrate lyase regulation	metabolism of Zn ligands
ENOG504NKNV	COG3712 Fe2 -dicitrate sensor, membrane component	metabolism of Zn ligands
ENOG501ZECK	helix_turn_helix isocitrate lyase regulation	metabolism of Zn ligands
ENOG501FT9R	Isocitrate dehydrogenase	metabolism of Zn ligands
ENOG50234TH	helix_turn_helix isocitrate lyase regulation	metabolism of Zn ligands
ENOG501W7J5	Catalyzes the isomerization of citrate to isocitrate via cis-aconitate	metabolism of Zn ligands
ENOG504BS92	HpcH/HpaI aldolase/citrate lyase family	metabolism of Zn ligands
ENOG504GIS0	Isocitrate dehydrogenase NAD subunit	metabolism of Zn ligands
ENOG502GEVX	Belongs to the alpha-IPM synthase homocitrate synthase family	metabolism of Zn ligands
ENOG504CPSD	HpcH/HpaI aldolase/citrate lyase family	metabolism of Zn ligands
ENOG504NR57	Fe2 -dicitrate sensor, membrane component	metabolism of Zn ligands
ENOG5037G2N	Isocitrate/isopropylmalate dehydrogenase	metabolism of Zn ligands
ENOG501RKMB	helix_turn_helix isocitrate lyase regulation	metabolism of Zn ligands
ENOG501YJDN	HpcH/HpaI aldolase/citrate lyase family	metabolism of Zn ligands
ENOG502MHQF	Belongs to the citrate synthase family	metabolism of Zn ligands
ENOG504GH1G	helix_turn_helix isocitrate lyase regulation	metabolism of Zn ligands
ENOG5043R70	helix_turn_helix isocitrate lyase regulation	metabolism of Zn ligands
ENOG503VGHW	HpcH/HpaI aldolase/citrate lyase family	metabolism of Zn ligands
ENOG503X06E	Signal transduction histidine kinase regulating citrate malate metabolism	metabolism of Zn ligands
ENOG5046DUI	isocitrate dehydrogenase NAD subunit	metabolism of Zn ligands
ENOG5040C32	isocitrate dehydrogenase NAD subunit	metabolism of Zn ligands
ENOG502VRY3	HpcH/HpaI aldolase/citrate lyase family	metabolism of Zn ligands
ENOG502VIRD	Belongs to the alpha-IPM synthase homocitrate synthase family	metabolism of Zn ligands
ENOG501J4Z7	Isocitrate	metabolism of Zn ligands
ENOG503H435	Isocitrate/isopropylmalate dehydrogenase	metabolism of Zn ligands
ENOG503JYM8	Isocitrate/isopropylmalate dehydrogenase	metabolism of Zn ligands
ENOG501G07X	Isocitrate isopropylmalate dehydrogenase	metabolism of Zn ligands
ENOG50469CV	Signal transduction histidine kinase regulating citrate malate metabolism	metabolism of Zn ligands
ENOG5042Z73	helix_turn_helix isocitrate lyase regulation	metabolism of Zn ligands
ENOG502MPFK	HpcH/HpaI aldolase/citrate lyase family	metabolism of Zn ligands
ENOG501KHZR	helix_turn_helix isocitrate lyase regulation	metabolism of Zn ligands
ENOG502KDZW	helix_turn_helix isocitrate lyase regulation	metabolism of Zn ligands
ENOG503HS3D	Belongs to the isocitrate lyase PEP mutase superfamily. Isocitrate lyase family	metabolism of Zn ligands
ENOG503BT9E	Isocitrate/isopropylmalate dehydrogenase	metabolism of Zn ligands
ENOG504BMIE	helix_turn_helix isocitrate lyase regulation	metabolism of Zn ligands
ENOG501I44Q	HpcH/HpaI aldolase/citrate lyase family	metabolism of Zn ligands
ENOG502MTFB	Belongs to the isocitrate and isopropylmalate dehydrogenases family	metabolism of Zn ligands
ENOG503ZY26	helix_turn_helix isocitrate lyase regulation	metabolism of Zn ligands
ENOG5036X5M	HpcH/HpaI aldolase/citrate lyase family	metabolism of Zn ligands
ENOG504DR6M	helix_turn_helix isocitrate lyase regulation	metabolism of Zn ligands
ENOG503HPJG	isocitrate dehydrogenase	metabolism of Zn ligands
ENOG5045QQ0	isocitrate dehydrogenase (NAD ) activity. It is involved in the biological process described with tricarboxylic acid cycle	metabolism of Zn ligands
ENOG503ZN8M	Apo-citrate lyase phosphoribosyl-dephospho-CoA transferase	metabolism of Zn ligands
ENOG503W5VG	ATP citrate lyase citrate-binding	metabolism of Zn ligands
ENOG5043HIC	Belongs to the citrate synthase family	metabolism of Zn ligands
ENOG504EPZZ	HpcH/HpaI aldolase/citrate lyase family	metabolism of Zn ligands
ENOG5042PJ0	HpcH/HpaI aldolase/citrate lyase family	metabolism of Zn ligands
ENOG50230HR	helix_turn_helix isocitrate lyase regulation	metabolism of Zn ligands
ENOG5020K1N	citrate synthase	metabolism of Zn ligands
ENOG501HK4J	Isopropylmalate homocitrate citramalate synthase	metabolism of Zn ligands
ENOG502NN44	HpcH/HpaI aldolase/citrate lyase family	metabolism of Zn ligands
ENOG503PN8V	Belongs to the alpha-IPM synthase homocitrate synthase family	metabolism of Zn ligands
ENOG501FTKB	Belongs to the isocitrate and isopropylmalate dehydrogenases family	metabolism of Zn ligands
ENOG5026TNW	Belongs to the citrate synthase family	metabolism of Zn ligands
ENOG501M3TZ	Isocitrate dehydrogenase NAD subunit, mitochondrial	metabolism of Zn ligands
ENOG503K62G	HpcH/HpaI aldolase/citrate lyase family	metabolism of Zn ligands
ENOG504KQ9W	Belongs to the isocitrate and isopropylmalate dehydrogenases family	metabolism of Zn ligands
ENOG5046CY0	helix_turn_helix isocitrate lyase regulation	metabolism of Zn ligands
ENOG50371AE	Isocitrate/isopropylmalate dehydrogenase	metabolism of Zn ligands
ENOG503MRFM	Homoisocitrate dehydrogenase	metabolism of Zn ligands
ENOG5040C5R	Isocitrate dehydrogenase NAD subunit, mitochondrial	metabolism of Zn ligands
ENOG503G2BS	Belongs to the citrate synthase family	metabolism of Zn ligands
ENOG5020EC2	Belongs to the isocitrate and isopropylmalate dehydrogenases family	metabolism of Zn ligands
ENOG501YMTR	Catalyzes the isomerization of citrate to isocitrate via cis-aconitate	metabolism of Zn ligands
ENOG503S4UJ	2-methylcitrate dehydratase	metabolism of Zn ligands
ENOG502VFXH	Isocitrate/isopropylmalate dehydrogenase	metabolism of Zn ligands
ENOG504GFXR	Belongs to the alpha-IPM synthase homocitrate synthase family	metabolism of Zn ligands
ENOG504FZ49	HpcH/HpaI aldolase/citrate lyase family	metabolism of Zn ligands
ENOG503MIZ5	Isocitrate lyase family	metabolism of Zn ligands
ENOG504AJ9U	helix_turn_helix isocitrate lyase regulation	metabolism of Zn ligands
ENOG50379R5	Acetylation of prosthetic group (2-(5''-phosphoribosyl)- 3'-dephosphocoenzyme-A) of the gamma subunit of citrate lyase	metabolism of Zn ligands
ENOG502XA8Y	Monomeric isocitrate dehydrogenase	metabolism of Zn ligands
ENOG504BAN0	helix_turn_helix isocitrate lyase regulation	metabolism of Zn ligands
ENOG501Z1JT	Isocitrate	metabolism of Zn ligands
ENOG5045WIR	isocitrate dehydrogenase (NAD ) activity. It is involved in the biological process described with tricarboxylic acid cycle	metabolism of Zn ligands
ENOG501EWAI	Homoisocitrate dehydrogenase	metabolism of Zn ligands
ENOG5022E1N	citrate synthase	metabolism of Zn ligands
ENOG503VXRH	Catalyzes the isomerization of citrate to isocitrate via cis-aconitate	metabolism of Zn ligands
ENOG502JT5Y	helix_turn_helix isocitrate lyase regulation	metabolism of Zn ligands
ENOG501F8EQ	COGs COG4772 Outer membrane receptor for Fe3 -dicitrate	metabolism of Zn ligands
ENOG501MTJI	helix_turn_helix isocitrate lyase regulation	metabolism of Zn ligands
ENOG503X0G4	TIGRFAM isocitrate dehydrogenase, NADP-dependent	metabolism of Zn ligands
ENOG501ZBPW	Isocitrate lyase	metabolism of Zn ligands
ENOG5021D0U	Catalyzes the reversible hydration of cis-homoaconitate to (2R,3S)-homoisocitrate, a step in the alpha-aminoadipate pathway for lysine biosynthesis	metabolism of Zn ligands
ENOG503TMD2	HpcH/HpaI aldolase/citrate lyase family	metabolism of Zn ligands
ENOG504BQ60	HpcH/HpaI aldolase/citrate lyase family	metabolism of Zn ligands
ENOG504CPIA	Belongs to the alpha-IPM synthase homocitrate synthase family	metabolism of Zn ligands
ENOG501MUKX	Belongs to the citrate synthase family	metabolism of Zn ligands
ENOG504F7AF	Covalent carrier of the coenzyme of citrate lyase	metabolism of Zn ligands
ENOG502X5Z7	helix_turn_helix isocitrate lyase regulation	metabolism of Zn ligands
ENOG504G6G2	helix_turn_helix isocitrate lyase regulation	metabolism of Zn ligands
ENOG504ES2Z	Isocitrate lyase	metabolism of Zn ligands
ENOG503FCZE	HpcH/HpaI aldolase/citrate lyase family	metabolism of Zn ligands
ENOG504F6XG	helix_turn_helix isocitrate lyase regulation	metabolism of Zn ligands
ENOG502H3ED	HpcH/HpaI aldolase/citrate lyase family	metabolism of Zn ligands
ENOG5021XYF	Belongs to the isocitrate and isopropylmalate dehydrogenases family	metabolism of Zn ligands
ENOG5045D6Y	citrate synthase	metabolism of Zn ligands
ENOG501EYM7	ATP-citrate synthase	metabolism of Zn ligands
ENOG5043F8A	Belongs to the alpha-IPM synthase homocitrate synthase family	metabolism of Zn ligands
ENOG5026V1A	helix_turn_helix isocitrate lyase regulation	metabolism of Zn ligands
ENOG5020D67	Methylisocitrate lyase	metabolism of Zn ligands
ENOG503U7BI	Belongs to the isocitrate and isopropylmalate dehydrogenases family	metabolism of Zn ligands
ENOG5020Z30	HpcH/HpaI aldolase/citrate lyase family	metabolism of Zn ligands
ENOG502674I	Response regulator of citrate malate metabolism	metabolism of Zn ligands
ENOG5022JHN	Catalyzes the isomerization of citrate to isocitrate via cis-aconitate	metabolism of Zn ligands
ENOG502GM3D	Belongs to the isocitrate and isopropylmalate dehydrogenases family	metabolism of Zn ligands
ENOG503RZMI	Belongs to the isocitrate lyase PEP mutase superfamily. Isocitrate lyase family	metabolism of Zn ligands
ENOG501ZTDX	Isocitrate/isopropylmalate dehydrogenase	metabolism of Zn ligands
ENOG501I4PP	Fe2 -dicitrate sensor, membrane component	metabolism of Zn ligands
ENOG504BPVC	Belongs to the isocitrate and isopropylmalate dehydrogenases family	metabolism of Zn ligands
ENOG501IJME	Isocitrate/isopropylmalate dehydrogenase	metabolism of Zn ligands
ENOG5027I5K	Isocitrate/isopropylmalate dehydrogenase	metabolism of Zn ligands
ENOG503ZVP3	Isocitrate lyase family	metabolism of Zn ligands
ENOG501JN0Z	Isocitrate/isopropylmalate dehydrogenase	metabolism of Zn ligands
ENOG5024IY6	HpcH/HpaI aldolase/citrate lyase family	metabolism of Zn ligands
[truncated: 9,224 more rows]
