# Supplementary material for: Wheat Rhizosphere Metagenome Reveals Newfound Potential Soil Zn-Mobilizing Bacteria Contributing to Cultivars’ Variation in Grain Zn Concentration
Source: Front Microbiol. 2021 Jun 23;12:689855. doi: 10.3389/fmicb.2021.689855 (PMC8261137; doi:10.3389/fmicb.2021.689855)
Supplement: Supplementary file 5 [file Table_5.XLSX]

## Sheet: sheet1
Supplementary Table S5: Functional classification of the eggNOG OGs relevant to soil Zn mobilization or promoting plant Zn uptake and enriched in the rhizosphere of HZn or LZn.
eggNOG OG	Median relative abundance in HZn (%)	Median relative abundance in LZn (%)	BH adjusted P-value a	Function	Category
ENOG501FZFN	7.85e-05	0.000111	0.0495481	Isocitrate lyase family	metabolism of Zn ligands
ENOG501IYIK	9.4e-05	0.0001305	0.0243124	Fe2-dicitrate sensor membrane component	metabolism of Zn ligands
ENOG501J090	4.1e-05	5.55e-05	0.0191892	Fe2-dicitrate sensor membrane component	metabolism of Zn ligands
ENOG501KGUT	6.5e-05	4.7e-05	0.00554237	TonB-dependent siderophore receptor	metabolism of Zn ligands
ENOG501KNG0	8.8e-05	6.6e-05	0.0259041	Responsible for the transport of dicarboxylates such as succinate, fumarate, and malate across the membrane	metabolism of Zn ligands
ENOG501RMV0	8.8e-05	5.1e-05	0.000424867	auxin efflux carrier	promoting root Zn uptake
ENOG501YQHN	8.3e-05	5.4e-05	0.00710791	Putative zinc- or iron-chelating domain	metabolism of Zn ligands
ENOG501YSR8	7.9e-05	4.1e-05	0.0457696	helix_turn_helix isocitrate lyase regulation	metabolism of Zn ligands
ENOG501YWFA	5.6e-05	4.65e-05	0.0191892	TonB-dependent siderophore receptor	metabolism of Zn ligands
ENOG502KK1V	0.0001485	9.5e-05	0.0242506	helix_turn_helix isocitrate lyase regulation	metabolism of Zn ligands
ENOG502NTY5	5.75e-05	3.85e-05	0.0296289	Belongs to the malate synthase family	metabolism of Zn ligands
ENOG502VIDA	7.3e-05	6.55e-05	0.0400129	siderophore receptor	metabolism of Zn ligands
ENOG503IEY7	6.25e-05	8e-05	0.0207823	Removal of H2O2, oxidation of toxic reductants, biosynthesis and degradation of lignin, suberization, auxin catabolism, response to environmental stresses such as wounding, pathogen attack and oxidative stress	promoting root Zn uptake
ENOG503M4B5	6.25e-05	8e-05	0.0207823	Removal of H2O2, oxidation of toxic reductants, biosynthesis and degradation of lignin, suberization, auxin catabolism, response to environmental stresses such as wounding, pathogen attack and oxidative stress	promoting root Zn uptake
ENOG5044XBS	1.8e-05	5.45e-05	0.0214127	ATP-citrate synthase is the primary enzyme responsible for the synthesis of cytosolic acetyl-CoA in many tissues	metabolism of Zn ligands
ENOG5045GF5	1.8e-05	5.45e-05	0.0214127	ATP-citrate synthase is the primary enzyme responsible for the synthesis of cytosolic acetyl-CoA in many tissues	metabolism of Zn ligands
ENOG50476J0	8.3e-05	4.5e-05	0.00021298	Hydroxamate-type ferrisiderophore receptor signal peptide protein, tonB-dependent receptor	metabolism of Zn ligands
ENOG504950Z	1.05e-05	4.1e-05	0.0446352	ATP citrate synthase activity	metabolism of Zn ligands
ENOG504AD8G	8.45e-05	7.4e-05	0.00416524	Tonb-dependent siderophore receptor	metabolism of Zn ligands
ENOG504AK1S	7e-05	5.8e-05	0.000259776	TonB-dependent siderophore receptor	metabolism of Zn ligands
ENOG504B7TK	0.000119	0.0001005	0.0349701	Catalyzes the isomerization between 2-isopropylmalate and 3-isopropylmalate, via the formation of 2-isopropylmaleate	metabolism of Zn ligands
ENOG504DEZA	0.0001335	0.0002195	0.00291403	Catalyzes the thermodynamically favored C-C bond cleavage of (2R, 3S)-2-methylisocitrate to yield pyruvate and succinate	metabolism of Zn ligands
ENOG504EXVM	0.000218	0.0003835	0.00291403	helix_turn_helix isocitrate lyase regulation	metabolism of Zn ligands
ENOG504EY0V	0.0001255	0.000196	0.00293325	Isocitrate/isopropylmalate dehydrogenase	metabolism of Zn ligands
ENOG504EY25	0.000102	0.0001765	0.00464226	Isocitrate lyase family	metabolism of Zn ligands
ENOG504EY7I	0.0001415	0.000235	0.00465121	Isocitrate/isopropylmalate dehydrogenase	metabolism of Zn ligands
ENOG504EYX2	0.000135	0.000201	0.00681174	helix_turn_helix isocitrate lyase regulation	metabolism of Zn ligands
ENOG504F031	7.35e-05	9.6e-05	0.0376254	HpcH/HpaI aldolase/citrate lyase family	metabolism of Zn ligands
ENOG504F3UD	0.000157	0.000146	0.0302028	Isocitrate dehydrogenase NADP-dependent monomeric type	metabolism of Zn ligands
ENOG504F47T	0.000234	0.000214	0.0431717	Catalyzes the reversible oxidation of malate to oxaloacetate	metabolism of Zn ligands
ENOG504NRY3	8.1e-05	5.2e-05	0.0151585	Fe2-dicitrate sensor, membrane component	metabolism of Zn ligands
ENOG504P06Y	9.4e-05	0.0001305	0.0243124	Fe2-dicitrate sensor, membrane component	metabolism of Zn ligands
a Wilcoxon rank-sum test of the relative abundance of each OG between HZn (n = 12) and LZn (n = 12) rhizosphere.
