# Supplementary material for: Wheat Rhizosphere Metagenome Reveals Newfound Potential Soil Zn-Mobilizing Bacteria Contributing to Cultivars’ Variation in Grain Zn Concentration
Source: Front Microbiol. 2021 Jun 23;12:689855. doi: 10.3389/fmicb.2021.689855 (PMC8261137; doi:10.3389/fmicb.2021.689855)
Supplement: Supplementary file 6 [file Table_6.XLSX]

## Sheet: Sheet1
Supplementary Table S6: Functional statistics of the potential soil Zn-mobilizing microbes enriched in the rhizosphere of HZn or LZn.
Species	Median relative abundance in HZn (%)	Median relative abundance in LZn (%)	BH adjusted P-value a	Median relative abundance in Rhizo (%)	Median relative abundance in Soil (%)	BH adjusted P-value a	Genome size (Mbp)	Total coding genes	Number of the genes involved in b			Verified in published literature c	NCBI Assembly
									transmembrane transport of Zn	metabolism of Zn ligands	promoting root Zn uptake
Abiotrophia defectiva	1.1e-05	2.5e-05	0.000719829	1.6e-05	5e-06	0.0134319	2.04683	1819	4	4	1	no	https://www.ncbi.nlm.nih.gov/genome/1960?genome_assembly_id=906540
Adhaeribacter aerolatus	0.032727	0.016919	0.000677189	0.0271125	0.0154165	0.0274595	6.6804	5177	2	16	1	no	https://www.ncbi.nlm.nih.gov/genome/83458?genome_assembly_id=656402
Adhaeribacter aquaticus	0.019514	0.011718	8.82971e-05	0.0136395	0.008026	0.00527553	5.16809	4445	1	15	0	no	https://www.ncbi.nlm.nih.gov/genome/11904?genome_assembly_id=173875
Dietzia kunjamensis	6.8e-05	0.0001595	4.11252e-05	8.75e-05	5.25e-05	0.0432686	3.54428	3207	4	12	1	no	https://www.ncbi.nlm.nih.gov/genome/72703?genome_assembly_id=409075
Duganella radicis	0.008721	0.004639	4.11252e-05	0.0064815	0.001692	0.00491149	6.99453	6039	2	28	1	no	https://www.ncbi.nlm.nih.gov/genome/85929?genome_assembly_id=746112
Duganella sacchari	0.0010985	0.000646	4.11252e-05	0.000858	0.0003335	0.00491149	6.67568	5833	2	25	1	no	https://www.ncbi.nlm.nih.gov/genome/50653?genome_assembly_id=295370
Helicobacter felis	0.0003565	0.0002265	4.11252e-05	0.000288	0.000175	0.00971275	1.67268	1599	0	0	0	no	https://www.ncbi.nlm.nih.gov/genome/3424?genome_assembly_id=173118
Herminiimonas arsenicoxydans	0.0029505	0.0017705	1.89338e-05	0.001998	0.0012395	0.000635041	3.42431	3186	2	24	1	no	https://www.ncbi.nlm.nih.gov/genome/1263?genome_assembly_id=171008
Herminiimonas fonticola	0.002829	0.001768	0.000677189	0.001994	0.001267	0.000635041	3.11465	2901	3	24	1	no	https://www.ncbi.nlm.nih.gov/genome/70859?genome_assembly_id=477328
Janthinobacterium agaricidamnosum	0.007351	0.0042665	1.69052e-06	0.005609	0.0026375	0.000635041	5.949	5067	2	26	1	no	https://www.ncbi.nlm.nih.gov/genome/32432?genome_assembly_id=204121
Janthinobacterium lividum	0.0038035	0.002456	4.11252e-05	0.0031255	0.0017795	0.00491149	6.37359	5533	1	24	1	no	https://www.ncbi.nlm.nih.gov/genome/11920?genome_assembly_id=913159
Janthinobacterium psychrotolerans	0.00272	0.001703	4.11252e-05	0.002157	0.0011555	0.00491149	5.84406	5185	2	23	1	no	https://www.ncbi.nlm.nih.gov/genome/91831?genome_assembly_id=903381
Janthinobacterium svalbardensis	0.000427	0.000268	4.11252e-05	0.0003225	0.000182	0.00491149	6.27408	5431	1	23	1	no	https://www.ncbi.nlm.nih.gov/genome/57779?genome_assembly_id=330974
Massilia armeniaca	0.0034945	0.0022935	1.69052e-06	0.0029075	0.001845	0.00491149	6.33749	5240	2	21	1	no	https://www.ncbi.nlm.nih.gov/genome/69478?genome_assembly_id=375958
Massilia buxea	0.007349	0.0047915	1.69052e-06	0.005965	0.003432	0.000635041	6.36479	5376	3	24	1	no	https://www.ncbi.nlm.nih.gov/genome/85930?genome_assembly_id=746113
Massilia eurypsychrophila	0.0488845	0.0255385	1.69052e-06	0.03625	0.0108005	0.000635041	5.94932	5316	2	24	1	no	https://www.ncbi.nlm.nih.gov/genome/64322?genome_assembly_id=353009
Massilia glaciei	0.054514	0.027974	1.69052e-06	0.0404565	0.0094335	0.000635041	6.28855	5367	3	19	1	no	https://www.ncbi.nlm.nih.gov/genome/67576?genome_assembly_id=376252
Massilia namucuonensis	0.0425635	0.0224325	1.69052e-06	0.0320095	0.006443	0.000635041	8.48911	7126	3	42	2	no	https://www.ncbi.nlm.nih.gov/genome/50132?genome_assembly_id=292495
Massilia phosphatilytica	0.0057995	0.003694	1.69052e-06	0.0047195	0.0022175	0.00491149	7.18328	6178	2	33	1	no	https://www.ncbi.nlm.nih.gov/genome/67410?genome_assembly_id=365567
Massilia plicata	0.006324	0.003784	1.69052e-06	0.004878	0.0026785	0.000635041	5.88762	4913	2	21	1	no	https://www.ncbi.nlm.nih.gov/genome/77926?genome_assembly_id=477500
Massilia psychrophila	0.026504	0.014133	1.69052e-06	0.0196785	0.006342	0.000635041	4.73065	4165	3	21	1	no	https://www.ncbi.nlm.nih.gov/genome/64321?genome_assembly_id=353008
Massilia timonae	0.0024475	0.0013815	4.11252e-05	0.001945	0.0012545	0.01706	5.96926	5076	3	21	1	no	https://www.ncbi.nlm.nih.gov/genome/11373?genome_assembly_id=291482
Massilia violaceinigra	0.038802	0.0178115	1.69052e-06	0.0271	0.0046395	0.000635041	7.53006	6291	2	19	1	no	https://www.ncbi.nlm.nih.gov/genome/69550?genome_assembly_id=376895
Pandoraea eparura	0.000874	0.0005125	1.69052e-06	0.000647	0.000407	0.00491149	5.20558	4532	5	35	1	no	https://www.ncbi.nlm.nih.gov/genome/91995?genome_assembly_id=905864
Pseudoalteromonas haloplanktis	3.9e-05	2.35e-05	0.00014421	2.85e-05	9.5e-06	0.00562115	5.02147	4232	0	0	0	no	https://www.ncbi.nlm.nih.gov/genome/1687?genome_assembly_id=171515
Pseudoduganella danionis	0.0008455	0.000506	1.69052e-06	0.000674	0.0003065	0.000635041	5.14167	4351	2	21	1	no	https://www.ncbi.nlm.nih.gov/genome/85928?genome_assembly_id=746111
Pseudoduganella eburnea	0.0053885	0.003142	4.11252e-05	0.004172	0.0021225	0.00491149	6.04221	5624	1	23	1	no	https://www.ncbi.nlm.nih.gov/genome/85926?genome_assembly_id=746109
Pseudoduganella violaceinigra	0.0037585	0.002403	4.11252e-05	0.002971	0.0019	0.00491149	6.11035	5636	2	24	1	no	https://www.ncbi.nlm.nih.gov/genome/16606?genome_assembly_id=176927
Pseudomonas koreensis	0.002144	0.000956	0.000677189	0.001314	0.000466	0.000635041	6.12391	5435	14	25	1	yes	https://www.ncbi.nlm.nih.gov/genome/44404?genome_assembly_id=290549
Pseudomonas moraviensis	0.0036545	0.001307	0.000677189	0.0021785	0.0003835	0.000635041	6.12458	5393	13	26	1	yes	https://www.ncbi.nlm.nih.gov/genome/31838?genome_assembly_id=328100
Pseudomonas viridiflava	0.0101555	0.005884	1.69052e-06	0.0073595	0.004864	0.000635041	6.09351	5283	13	25	1	yes	https://www.ncbi.nlm.nih.gov/genome/11288?genome_assembly_id=321660
Rugamonas rubra	0.004304	0.0023355	1.69052e-06	0.0032835	0.0014585	0.000635041	6.8305	5916	3	26	2	no	https://www.ncbi.nlm.nih.gov/genome/50054?genome_assembly_id=292417
a Wilcoxon rank-sum test of the relative abundance of each species between HZn (n = 12) and LZn (n = 12) rhizosphere, and between Rhizo (n = 24) and Soil (n = 4).
b the genes are classified by their affliated eggNOG OGs into three functional groups as presented in Table S4.
c the isolated soil Zn-mobilizing microbes in published literature and their abundances are summarized in Table S3.
